# Supplementary material for: Chemotherapy‐Mediated Induction of PD‐L1 via SEI1 Facilitates Myeloma Immune Evasion
Source: Adv Sci (Weinh). 2025 Mar 26;12(19):2411082. doi: 10.1002/advs.202411082 (PMC12097018; doi:10.1002/advs.202411082)
Supplement: Supplementary file 1 — Supporting Information [file ADVS-12-2411082-s002.xlsx]

## Sheet: Table S1
Table S1. Identification of SEI1 that binds to PAF1c or CBP/p300 complex in myeloma cells using mass spectrometry.
Gene name	Peptides
PAF1	DMNEKELEAQEAR
	FITYPFDQNR
	GYEENYFFIFR
	IDPNVLLDPADEK
	LLEEEIQAPTSSK
	MWINPCAQVIFDSDPAPK
	SISQHYSKPR
	VTPVEVMPVFPDFK
	YCNSLPDIPFDPK
	YGISNEKPEVK
CDC73	AADEVLAEAK
	AATENIPVVR
	APEQRPAPNAAPVDPTLR
	ENETLIQR
	GDEVIFGEFSWPK
	KDQMQPGGTAISVTVPYR
	IDTMGTYHGMTLK
	IEDEECVR
	LEGHKEGIVQTEQIR
	LMPQDWDR
	RAADEVLAEAK
	SAPLEIGLQR
	SFVDAEVDVTR
	SLSEAMSVEK
	STIKTDLDDDITALK
	TDLDDDITALK
	TNYVVWGTGK
	TTILQSTGK
SKIC8	ENSETVVTGSLDDLVK
	FILSIAYSPDGK
	LLHTLEGHAMPIR
	IVSVGDDQEIHIYDCPI
	LWDLENGK
	SIDAGPVDAWTLAFSPDSQYLATGTHVGK
	SLTFSPDSQLLVTASDDGYIK
	TCVHTFFDHQDQVWGVK
	VNIFGVESGK
	VWDVGTR
	YLASGAIDGIINIFDIATGK
CTR9	AIISSSDDSSDEDKLK
	GGEFDEFVNDDTDDDLPISK
	KRRPSGSEQSDNESVQSGR
	ILGSLYAASEDQEKR
	LYEAMCEFHEAEK
	QCSDLLSQAQYHVAR
	TNPGCPAEVR
RTF1	AMAEDLGDQDK
	LTQIQESQVTSHNK
	QIQDQLNELEER
	SQPVSLPEELNR
LEO1	GLSASYLEPDRYDEEEEGEESISLAAIK
	GSDSEDEVLR
	ILPMAGRDPECQR
	LTFRPHSTDSATHR
	IYSSDSDEGSEEDKAQR
	NAIASDSEADSDTEVPK
	QGTGLQGQAVFK
	VNTDLGNDLYFVK
p300	AEYYHLLAEK
	AYAALGLPYQVNQMPTQPQVQAK
	DATYYSYQNR
	ELEQEEEER
	FVDSGEMAESFPYR
	FVYTCNECK
	HDCPVCLPLK
	LGLGLDDESNNQQAAATQSPGDSR
	LSEVFEQEIDPVMQSLGYCCGR
	LYATMEK
	NANCSLPSCQK
	NQQPILTGAPVGLGNPSSLGVGQQSAPNLSTVSQIDPSSIER
	NVLNHMTHCQSGK
	QALMPTLEALYR
	QDPESLPFR
	QNHPESGEVTVR
	SPMDLSTIK
	TVEVKPGMK
CBP	EAQQQQHLYR
	ELEQEEEER
	FVYTCNECK
	HDCPVCLPLK
	KKEESTAASETTEGSQGDSK
	LQQAQLMR
	LYATMEK
	NANCSLPSCQK
	QALMPTLEALYR
	QDPESLPFR
	SEMMEEDLQGASQVKEETDIAEQK
	TVEVKPGMK
	WGLGLDDEGSSQGEPQSK

## Sheet: Table S2
Table S2. Characteristics and treatment history of myeloma patients.
		SEI1 high (n = 50)	SEI1 low (n = 50)	p value		Abbreviations:
Median age; years (min - max)		68 (47-84)	67 (42-82)	0.846		R-ISS: Revised international staging systems
Gender; n				0.537		ASCT: Autologous hematopoietic stem cell transplantation
	Male	29	26			LDH: Lactate dehydrogenase
	Female	21	24
Type of free light chain				0.689
	kappa	30	28
	lambda	20	22
Disease stage R-ISS; n				0.03
	Stage I, II	24	35
	Stage III	21	11
	Unknown	5	4
Previous treatment type; n				0.495
	Bortezomib	44	46
	Melphalan	20	18
	Lenalidomide	26	20
	Thalidomide	19	14
Previous ASCT; n				0.567
	Yes	13	16
	No	37	34
Serum LDH level (U/L)		489.19±76.75	440.75±74.07	0.0019
Complete remission after initial treatment				0.028
	Yes	18	29
	No	32	21

## Sheet: Table S3
Table S3. The primers used for amino deletion fragment of SEI1 and shRNAs targeting primers.
Gene	Forward	Reverse
SEI1-FL	CAAGCTTCGAATTCATGTACCCATACGATGTTCCAGATTACGCTATGCTGAGCAAGGGTCTGAA	TAGAATTATCTAGATCAGCGCCCTGGCCCCGGCG
SEI1-ΔCABD	TATGCTGACAGCGGTGGCACAGGCA	ACCGCTGTCAGCATAGCGTAATCTGGAAC
SEI1-ΔSD	TCCTGGCCCTAGCCCACCTGCAGCC	GGGCTAGGGCCAGGATCTAGCCACCAG
SEI1-ΔPBID	GCTGGGCTCTGAGGGCCTCAAACCAG	CCCTCAGAGCCCAGCAGGTCCAAGGC
SEI1-ΔCT	GGGCAAGCAGGCACTGGAGCGACCG	AGTGCCTGCTTGCCCGGCCCATCCTC
shSTING	CCGGGTTTACAGCAACAGCATCTATCTCGAGATAGATGCTGTTGCTGTAAACTTTTTG	AATTCAAAAAGTTTACAGCAACAGCATCTATCTCGAGATAGATGCTGTTGCTGTAAAC
shIRF7	CCGGCCCGAGCTGCACGTTCCTATACTCGAGTATAGGAACGTGCAGCTCGGGTTTTTG	AATTCAAAAACCCGAGCTGCACGTTCCTATACTCGAGTATAGGAACGTGCAGCTCGGG
shSEI1	CCGGTTTGACCTCTCAGTGCTCAAGCTCGAGCTTGAGCACTGAGAGGTCAAATTTTTG	AATTCAAAAATTTGACCTCTCAGTGCTCAAGCTCGAGCTTGAGCACTGAGAGGTCAAA

## Sheet: Table S4
Table S4. Primers for real-time reverse transcription PCR analysis.
Gene	Forward	Reverse
GAPDH	CTGGGCTACACTGAGCACC	AAGTGGTCGTTGAGGGCAATG
cGAS	CACGAAGCCAAGACCTCCG	GTCGCACTTCAGTCTGAGCA
STING	CACTTGGATGCTTGCCCTC	GCCACGTTGAAATTCCCTTTTT
PD-L1	TGGCATTTGCTGAACGCATTT	TGCAGCCAGGTCTAATTGTTTT
SEI1	CAAGGGTCTGAAGCGGAAAC	GCTTGAGCACTGAGAGGTCAAA
IRF7	CCCAGCAGGTAGCATTCCC	GCAGCAGTTCCTCCGTGTAG
TP53BP1	ATGGACCCTACTGGAAGTCAG	TTTCTTTGTGCGTCTGGAGATT
BRCA1	GAAACCGTGCCAAAAGACTTC	CCAAGGTTAGAGAGTTGGACAC
PARP1	CGGAGTCTTCGGATAAGCTCT	TTTCCATCAAACATGGGCGAC
TIM3	TTGGACATCCAGATACTGGCT	CACTGTCTGCTAGAGTCACATTC
TOX	CCCCATGAACCATAATGGCCT	CCCAGCATATTGGAGACTGTGA
TIGIT	TGGTCGCGTTGACTAGAAAGA	GGGCTCCATTCCTCCTGTC
PD-1	CCAGGATGGTTCTTAGACTCCC	TTTAGCACGAAGCTCTCCGAT
LAG3	GCTGCATCCTCACCTACAGAG	GCTCCAGCGTACACTGTCAAG
Gapdh	CCTCCTGCAGACAGACGTAA	AGCATCGACCAGTGCTACAG
Sei1	GTGCCTTGGACTTGCTAGG	TCACTGTCGTACATGGAGGTATC
Pd-l1	GCTCCAAAGGACTTGTACGTG	TGATCTGAAGGGCAGCATTTC

## Sheet: Table S5
Table S5. Primers used in ChIP PCR.
Name	Forward	Reverse
ChIP-SEI1	GTTGCACCCCACTCTGAAGAT	AGCGCCTAGTTTACAGGATTGT
ChIP-PD-L1	AAGAAAAGGGAGCACACAGG	GCCCAAGATGACAGACGATG

## Sheet: Table S6
Table S6. Simulation of phosphorylation of IRF7 and luciferase assay primers.
Name	Forward	Reverse
Luc-SEI1-Full	CGTGCTAGCTCGAGAGAAACAACGTTGCTAACCAG	GGAATGCCAAGCTTCACCCACAACCAATCAGGAAA
Luc-SEI1-Δ1	CGTGCTAGCTCGAGCTGAGGCAGGATAATTGCTTG	GGAATGCCAAGCTTCACCCACAACCAATCAGGAAA
Luc-SEI1-Mut1	CCTGTCTCAACAGCAACATAAAATAAAATAAAAAGTA	TTTATTTTATGTTGCTGTTGAGACAGGGTCTCGCTCT
Luc-SEI1-Mut2	ATAAATAAATCCTATGAAAAAAAAAAAAAAAAC	TTTTTTTCATAGGATTTATTTATTTATTTATTT
Luc-SEI1-ΔAll	CGTGCTAGCTCGAGACTAGGCGCTATTTTCTCTCA	GGAATGCCAAGCTTCACCCACAACCAATCAGGAAA
IRF7-S477D	TGTCTTCCCTGGATAGCAGCGACCTCAGCCTCTGC	CTGGACAGGCAGAGGCTGAGGTCGCTGCTATCCAG
IRF7-S479D	CAGCGACCTCGACCTCTGCCTGTCCAGCGCCAA	ACAGGCAGAGGTCGAGGTCGCTGCTATCCAGGG

## Sheet: Table S7
Table S7. Gene list of RNA sequencing results in Figure 2A.
GeneName	Ctrl1	Ctrl2	Ctrl3	Btz-1	Btz-2	Btz-3			GeneName	Ctrl1	Ctrl2	Ctrl3	Mel-1	Mel-2	Mel-3
PLD4	3296	3138	1402	1	4	1			DOK4	8	11	10	3045	1613	38
CDKN2A	1274	1460	747	2	2	1			CACNA1A	3	7	13	2008	923	35
DLGAP5	1886	1585	767	3	3	5			ELF3	2	3	2	572	354	27
RELN	869	1033	278	1	2	1			BTK	3	2	3	943	865	8
ASPM	13212	12203	2505	36	37	25			FCRLA	3	1	20	528	768	54
ST8SIA2	1957	2226	566	10	3	4			SLC2A6	2	4	1	461	347	20
DEPTOR	10158	14508	7317	43	64	44			HSD17B14	1	3	10	566	331	59
RIMBP2	1222	1658	1014	4	4	8			MAGEA10	1	5	13	1742	1725	5
SKA1	2263	2659	1887	17	7	11			LPIN3	3	2	1	1194	493	2
MAL2	1680	1929	1072	4	5	15			TRIP6	7	4	7	1057	694	39
CCNA2	4289	4059	1928	22	19	12			CEACAM1	5	5	5	518	341	106
BIRC5	3603	3285	1539	13	14	16			GPX7	1	2	4	491	641	8
CCR2	663	743	241	1	1	4			PTPRC	4	16	15	1724	1650	34
DSCC1	1183	1269	630	1	6	14			HLA-DQA2	2	4	6	1067	1154	6
KNL1	3940	3808	983	9	19	17			PTPRS	1	2	6	858	575	6
DEPDC1	1622	1551	938	11	7	5			PFKP	5	16	31	4025	3157	13
SMOC1	882	879	639	2	3	8			CORO2A	2	4	5	759	707	11
CEP55	1650	1444	801	12	4	8			COL1A1	3	3	4	613	360	22
E2F8	1335	1199	329	7	8	1			CCDC141	9	11	1	1392	821	8
CDK1	3549	2864	1857	15	20	27			ZNF83	2	1	7	700	364	11
TOP2A	16208	13670	6766	79	75	95			PLXNB3	3	5	2	612	194	32
MCM10	2470	2738	753	14	10	14			NECTIN4	1	17	1	106	87	330
MYB	1537	1327	245	5	5	5			ARVCF	33	30	19	1230	603	1059
LOC105375730	291	383	254	1	2	1			LINC00674	2	4	14	714	512	28
UHRF1	3125	3782	751	22	18	12			IGSF9	4	1	2	263	198	27
MYBPC2	402	553	909	3	3	6			HLA-DQB1	33	30	42	5735	5543	42
KIF15	1956	1911	996	11	9	21			CEL	5	9	6	719	397	60
HELLS	10484	13622	3410	62	65	85			TUBB3	8	6	2	408	441	40
PBK	1761	1418	872	10	15	9			PARP9	6	20	5	783	840	51
BLM	3445	3325	1073	17	21	28			DUSP3	9	12	12	1209	1059	46
SPC25	704	739	660	1	13	9			NLRP2	5	19	17	2878	1806	13
BRCA2	1743	2248	602	12	12	11			ADAMTS10	4	4	4	1703	486	5
TTK	1857	1611	760	14	21	5			APLP1	4	4	5	342	320	55
VAV2	472	513	234	1	5	3			DOCK6	1	12	5	764	432	17
ITGA8	5721	6033	1792	31	40	60			ZNF175	5	4	13	770	520	35
DIAPH3	1210	1139	544	8	7	11			IL2RG	151	199	186	12236	10303	673
TRIP13	4987	4683	1788	36	40	40			L1CAM	1	3	2	360	252	8
NDC80	1431	1532	1040	10	18	14			GBP4	1	5	1	289	208	10
KIF18B	3298	3072	732	37	25	9			SERPINE1	1	3	5	103	65	219
NFIA	769	815	399	2	5	16			CD37	11	9	23	1330	887	58
TICRR	3376	3126	751	36	18	16			LIMD2	32	42	23	3579	2276	86
GPX1	674	943	426	9	10	2			CLIP2	1	1	1	224	136	6
SORL1	422	608	178	5	2	2			SLC17A9	8	2	5	629	400	20
MYLK	1547	1819	1036	16	17	16			NCF2	9	12	19	1386	878	50
NEK2	1754	1543	908	16	19	12			ADAM19	4	11	4	872	698	13
ELFN1-AS1	302	388	228	2	3	2			ETFB	1	5	10	920	824	4
CDCA7L	3732	4435	2485	31	46	54			STAT5A	7	5	5	844	604	15
PLK4	1516	1467	549	14	16	8			TTYH3	3	5	7	591	498	16
GPC1	682	737	575	2	10	14			IGHV3-23	208	115	87	16988	20016	65
CIT	1484	1580	551	16	11	12			MAGEC1	6	4	3	586	540	10
SHCBP1	4251	3791	1762	53	37	31			TUBB4A	9	14	9	1160	1066	27
TBC1D4	960	1036	257	6	6	10			GIPR	16	33	9	2288	516	88
TET1	2284	3196	868	20	28	27			LOC100288175	1	5	4	187	154	47
INA	431	491	168	1	4	7			ADGRE5	6	18	12	2437	1923	6
LOXL4	637	1219	581	7	10	11			PREX1	15	21	18	1319	1059	74
STAP1	630	761	539	3	9	14			KCNK6	4	2	11	570	484	13
SULF2	14636	16723	7770	124	159	165			IL4I1	19	38	16	1071	1021	182
HLTF	1876	1996	932	9	29	31			LINC02909	6	9	3	576	1000	8
NCAPG	4717	4429	2025	64	33	54			ARRDC2	11	1	6	886	556	6
ECT2	2338	2017	885	12	33	26			CD4	25	13	36	3657	3625	14
ESRP1	330	392	1002	3	3	24			HLA-DQA1	17	18	49	5456	5430	7
SLC16A7	710	824	318	4	5	16			MIR155HG	11	17	9	1181	505	56
JCHAIN	181513	205455	86366	9702	7580	3204			CLEC2B	16	33	20	1407	1404	85
SKA3	1212	1001	630	16	13	10			S100A6	25	53	48	2385	2029	159
FBN2	887	1044	131	8	6	5			AHNAK	495	638	485	50493	49737	358
LEF1	1478	1920	868	27	16	18			SV2A	8	5	6	846	827	8
CDCA2	2994	2629	1157	35	31	29			AGRN	35	42	29	2414	1401	148
MAD2L1	2835	2912	1870	39	44	35			ZBTB32	15	22	8	1934	1108	22
RAPGEF5	1647	2103	1092	27	29	17			GJD3	4	4	2	356	265	12
RRM2	20713	19339	12659	664	463	57			SORBS3	3	5	12	514	482	18
SPC24	2262	2452	1264	51	24	21			NCR3LG1	19	10	27	2243	2386	13
DEPDC1B	1074	1124	612	14	12	14			LGALS3	90	125	144	6320	5602	351
FAM111B	8203	8392	2899	86	92	80			SPIB	23	24	32	1519	1293	106
KIF20A	2122	1940	905	31	25	18			CERS4	6	2	5	683	431	6
CENPA	400	431	262	2	3	13			ZNF718	2	3	3	369	255	7
TYMS	2146	2162	962	33	35	15			ZNF585A	1	8	5	271	211	26
DDIAS	1204	1045	397	15	15	7			GBP2	3	6	3	237	175	35
BRCA1	3605	4101	1896	49	58	42			MYO1F	9	8	17	898	558	35
KCNQ5	2140	2154	1178	40	26	22			IGSF9B	3	1	2	329	162	5
DHFRP1	1919	1890	1004	22	27	27			MUC1	3	3	1	348	342	1
NCAPH	2980	3026	1248	62	41	18			GPR18	2	10	4	163	258	50
ZNF264	244	308	160	3	2	3			SEZ6L2	6	3	6	917	939	1
EXO1	2199	2047	957	26	29	28			ADGRA2	4	3	6	577	333	8
GOLGA8S	394	506	571	2	9	16			ZFP92	7	2	3	504	347	6
ESCO2	1611	1430	577	18	16	20			SIRPA	7	9	39	551	468	101
MELK	1853	1719	770	31	32	11			FCRL5	5	4	8	595	475	10
VAV3	249	353	230	1	8	5			S100A4	8	27	31	1963	1922	17
CENPH	1598	1692	1401	24	33	26			TRIM46	5	7	2	435	141	22
HEMGN	952	1127	300	6	10	21			IGHA1	1275	570	970	66307	75292	483
GRB14	402	414	235	9	4	3			ZNF875	3	2	12	393	232	17
SQLE	1387	1529	562	21	30	9			SYT11	73	85	113	2276	2233	735
BRIP1	1412	1626	685	17	29	17			BAGE2	4	5	9	859	502	6
PLAC8	89	183	140	1	1	3			COTL1	12	9	12	962	1029	14
MKI67	42469	40261	9073	969	678	210			EPHB6	14	9	8	596	405	48
SEMA5A	413	742	386	4	7	19			PTPRB	5	1	9	658	411	3
STMN1	11427	10453	7980	155	174	173			FGFR1	38	47	34	2406	2166	75
CDC6	3234	3324	1451	62	58	31			MYO18B	1	3	6	420	252	4
CENPF	16314	14607	4010	217	198	132			MIR9-1HG	9	15	17	1067	446	42
MAP2K6	358	537	75	1	6	8			MAPK11	25	22	10	1019	408	112
NEIL3	323	358	215	5	5	4			CCDC187	3	5	2	406	161	8
OTOGL	504	632	339	8	12	6			ABCG1	6	22	28	1035	917	32
DGKH	1389	1748	452	20	13	32			SAMD14	2	4	2	268	96	14
CENPK	984	1036	526	9	17	25			VANGL2	11	3	1	164	144	26
FANCI	10072	10140	3756	138	127	136			IGHA2	105	60	100	4379	4144	157
CENPI	1047	959	300	14	8	18			PITPNM1	22	17	23	1227	726	65
SH3RF3	1858	2065	719	29	22	39			CCND1	13	12	27	1163	721	36
CKAP2L	1520	1463	912	19	30	32			POU2F2	147	164	79	3026	2078	1127
SGO2	2348	1793	779	17	38	49			LOC105379574	6	10	9	371	282	49
TNFRSF21	211	270	171	6	5	1			LOC441666	2	2	8	307	302	7
CABLES1	4266	4459	2117	80	59	79			TBKBP1	2	12	2	556	254	5
MCTP2	1676	2104	1185	29	35	43			CDH17	15	10	12	599	1177	20
KIF2C	1992	1987	1250	33	42	40			DBN1	38	52	67	2319	1967	123
CDC20	3243	2463	1194	56	48	39			PHLDB1	2	2	7	263	104	20
LRP2	212	227	73	5	2	1			CAMSAP3	1	6	2	362	279	1
PLK1	4416	3647	1610	64	61	72			QPRT	9	21	35	1512	1171	22
TMPRSS15	283	359	294	6	5	7			IQSEC3	7	3	12	657	437	8
HPSE	636	662	404	6	14	17			GPR153	8	1	1	216	181	4
PER2	1675	1692	749	22	44	26			LOC105374852	6	10	2	178	100	73
TROAP	1700	1542	522	20	20	43			SFN	26	22	8	555	676	82
COL25A1	229	301	97	4	2	5			IGK	149	211	107	5710	2267	754
DHFR	5181	5195	2213	77	108	88			ADGRL1	38	40	22	1814	1467	59
ASB13	137	200	182	1	6	5			GDF15	10	3	24	477	300	38
RMI2	505	649	604	6	15	25			PLXNB1	30	44	8	1217	516	93
LMNB1	7551	8872	3258	154	127	121			SLC25A29	4	6	2	516	186	5
NUF2	1913	1866	1141	43	35	41			LOC105374795	1	3	3	69	31	77
ARHGAP11A	2731	2341	1008	39	68	36			LINC00954	14	13	8	1615	429	13
RTKN2	453	440	241	12	6	7			OPLAH	13	16	18	1184	641	27
RNASEH2B	2006	2206	1248	51	47	38			ICAM1	137	176	139	5745	5128	310
CCNB2	1865	1623	855	42	23	42			SYTL3	3	4	2	211	107	14
RPH3AL	229	272	150	3	3	9			LINC00839	3	1	3	76	58	38
CCDC138	1071	1163	369	12	31	18			LOC105372272	1	6	1	94	34	34
CIP2A	2544	2479	706	40	55	35			ZFP82	1	2	4	251	229	2
IFT81	145	186	143	1	7	4			TNFRSF11A	15	22	8	733	644	32
HMGN2P6	164	139	107	3	3	2			MYL5	2	5	8	349	124	19
LOC107985211	468	596	315	12	5	19			RILP	12	8	1	165	121	42
PRKCQ-AS1	141	168	100	3	3	2			FBXL16	3	7	5	376	392	6
OR7E14P	296	323	258	6	8	6			ADARB1	12	8	37	860	627	30
PRR11	4410	3851	2140	71	86	98			SNX33	5	9	1	211	122	17
BCL11A	651	676	274	19	7	14			TPTE	1	5	6	409	238	3
TGFBR3	202	235	42	2	3	3			LOC105374382	2	4	2	64	53	59
FREM2	528	573	167	10	8	9			FCGRT	5	2	3	290	262	4
PARPBP	799	634	211	24	16	4			P3H3	7	2	2	336	154	6
KIFC1	3555	3013	1657	66	72	71			UBBP4	17	5	10	558	528	17
BRI3BP	3405	3880	1276	64	76	69			TRB	34	48	45	1828	716	160
SCRN1	110	131	88	1	5	2			FAM90A1	1	3	3	149	152	6
LTBP1	305	420	147	1	8	25			SH2D2A	25	31	17	885	527	106
BUB1	7278	6336	2666	159	124	114			NECTIN2	1	5	4	214	196	6
AMPD1	842	1142	471	18	23	24			ZBTB46	9	10	5	552	293	16
MSH2	3205	3524	1309	57	81	70			ZNF467	25	25	20	1046	594	74
HMGN2P5	1087	1028	329	23	16	23			RCN3	3	2	1	122	127	5
FBXO5	969	928	529	18	24	31			TPRG1	1	4	4	131	92	18
CCNF	3658	3219	1110	69	85	59			BCAR1	2	1	2	164	119	3
PDE7A	1548	1865	1052	43	53	39			FRG1FP	4	5	2	261	152	8
ZWILCH	1767	1896	512	45	32	35			SERPINF1	117	103	88	5687	5063	78
LOC101927297	233	307	135	12	5	3			CYRIA	2	4	14	306	216	13
DPY19L2	195	264	50	3	2	7			HLA-DQB2	8	6	5	217	280	24
KIF20B	3664	3144	1225	85	77	60			COL7A1	9	13	7	982	200	19
LINC01289	80	114	109	1	2	6			LINC02381	1	2	1	109	73	4
LINC00565	79	151	69	2	3	2			COL27A1	3	1	3	112	63	17
CENPU	1148	1330	940	36	43	31			CKB	19	17	18	548	510	73
CKS1BP3	115	120	124	3	2	5			HCP5	72	81	62	3009	2334	110
PTPN22	323	406	281	11	12	8			JAG2	12	6	3	307	151	27
PKMYT1	1493	1601	549	49	26	35			TLR7	40	36	75	2241	2864	40
XRCC2	3058	3256	1109	42	67	122			ANKLE1	16	18	11	1219	718	13
HMMR	1580	1518	1079	52	39	46			FCGBP	1	1	2	119	88	3
HJURP	2696	2486	1468	60	76	76			ETV4	8	20	16	809	793	14
HBD	917	869	490	41	35	9			MDK	8	12	15	354	336	46
DTL	7173	7797	2863	161	159	183			NDRG2	26	26	10	615	578	64
UBE2T	1394	1511	1246	53	54	36			FEZ1	4	3	1	90	56	20
BUB1B	4396	4122	1502	161	128	47			ZEB2	1	3	1	152	105	1
LRP5	1372	1743	555	16	52	62			FUOM	5	6	3	266	146	13
CDCA5	3604	3142	1361	100	69	81			ZNF532	8	14	6	480	232	25
SV2B	23	45	302	1	1	5			SSX6P	3	4	4	361	130	6
CTAG2	148	198	25	4	2	2			APBB1	9	10	12	799	654	7
MME	183	208	115	2	3	18			ZNF331	4	3	12	261	243	12
ERLEC1P1	183	293	105	1	9	15			ITGA5	2	1	2	116	54	8
RAD51	793	826	467	21	29	22			RN7SK	1237	3003	5621	64028	32353	7258
ZWINT	3124	3160	1306	97	75	72			ZFP14	2	3	3	214	149	4
CBX5	13145	17965	7540	329	426	522			FHL3	1	12	2	152	119	12
DDAH1	1308	1514	448	26	33	50			FRG1CP	14	18	15	600	379	48
E2F2	6317	7539	2062	233	165	104			SLC9A3-AS1	83	136	38	4267	1123	151
ATP8A2	135	232	233	12	2	10			LBH	4	8	1	173	153	7
NCAPG2	6131	5685	2591	164	122	173			CD81	27	18	25	1292	1507	15
HMGN2P3	301	172	122	4	6	9			LOC105371870	1	9	1	89	27	32
HES6	3682	3204	380	51	66	62			LILRB4	82	121	197	3212	2906	291
SYCP3	610	685	255	13	19	20			PTPRR	2	4	4	110	112	18
TMEM38A	698	717	533	13	27	38			ADGRE1	8	8	4	309	296	11
WDHD1	1106	1224	359	26	31	31			BIRC3	1161	1158	648	19978	16687	1828
CDC7	988	1194	439	36	25	29			DHDH	2	1	1	36	24	27
CENPE	5096	4495	1923	108	139	122			NFIC	57	80	39	2016	1765	83
WNK2	596	673	47	12	8	10			KIF5A	21	26	18	1188	614	32
RFC3	1444	1698	776	40	45	56			PDE4C	4	3	1	35	17	109
ITGA6	2318	2199	1082	46	83	71			ZNF585B	2	3	7	294	217	3
SMC2	6020	5772	2248	169	140	141			LAPTM4A-DT	1	3	1	77	54	7
ATAD2	5691	6057	2173	158	168	123			LHFPL4	6	14	2	209	168	21
DIP2C	276	377	207	11	13	7			SNAI1	1	4	1	84	36	12
JPH1	302	409	124	6	9	13			LRP1	21	33	20	920	766	42
DCK	1929	1869	847	63	50	55			LOC105369782	8	1	2	59	27	71
MCM2	6629	8533	3124	219	202	182			BAIAP2-DT	2	2	8	382	217	1
ENC1	923	1052	293	34	27	18			LRRC75B	3	4	6	181	86	22
HPDL	203	254	84	8	8	3			LCE1E	37	54	12	343	269	557
LAIR1	1325	1833	1372	45	48	93			FAM166A	1	1	2	41	33	20
FOXM1	4261	3753	1585	149	115	79			LMNA	861	1069	417	9117	8161	3648
PPIAP22	3822	4235	465	105	88	44			CLDN14	6	2	4	47	49	106
MBNL3	1901	2364	868	63	57	64			PGGHG	236	372	249	10027	2940	662
KIF11	6594	5759	2580	198	180	139			LAMP3	80	80	198	2046	1589	476
TMPO	11025	10753	5772	281	348	380			ERBB3	2	7	4	57	44	110
ERCC6L	990	821	206	28	19	21			NACAD	7	2	2	121	70	19
GINS1	2208	2050	868	72	69	51			PFN1P3	4	3	1	93	64	11
RAD54B	227	261	107	3	12	9			SLC9A3R2	14	24	7	415	306	46
MYBL2	12763	11453	5404	508	394	242			RHOF	5	3	1	59	52	26
GPC6	362	328	209	15	8	13			TMEM25	11	7	1	292	143	7
KIF23	2122	1778	929	76	75	41			PLEKHA4	3	2	1	96	67	6
PAQR8	176	278	301	7	10	14			GAA	47	63	117	1801	1291	176
H4C15	129	141	59	1	6	8			NLGN2	10	16	12	450	273	36
DUSP4	10403	9424	6265	250	322	431			LYL1	6	15	10	176	170	80
TEAD4	267	302	96	11	10	4			PNMA1	46	47	28	1142	1118	72
PMEPA1	488	415	538	10	18	42			RIMS3	31	20	55	2018	1418	18
EPHA6	35	53	90	2	1	2			AOC1	3	2	3	63	47	33
PCLAF	2102	1874	1248	68	80	63			PTPRU	2	1	6	62	56	26
ESPL1	4367	4600	1146	115	114	108			GSTM2	7	7	12	631	277	8
LOC105374933	85	129	87	1	10	4			CDK18	24	43	55	1435	716	73
RPL5P17	55	70	14	1	1	1			LOC729683	3	11	2	255	183	5
SH3RF3-AS1	133	194	51	4	3	6			TTC28	37	28	43	863	630	114
CLSPN	3200	3169	933	107	82	71			SGK1	638	772	432	11280	10054	1106
FAM72B	69	73	41	5	1	1			MARVELD1	25	40	19	758	578	72
ASF1B	1931	2196	1518	80	55	106			ARHGEF40	27	16	44	862	431	73
KNTC1	3134	3785	1067	81	116	89			PDLIM2	5	6	2	89	73	33
NARS2	522	613	269	13	21	24			CLEC2D	111	174	179	3253	2669	352
TRAT1	696	856	441	20	31	35			BCL2L2	5	8	7	455	222	7
FAM167A	145	317	438	7	9	25			CD83	7	2	4	182	180	7
PIK3AP1	129	200	38	3	3	7			NOXA1	2	2	3	118	44	13
THNSL1	310	332	168	16	11	7			ZNF345	4	3	13	186	124	21
OIP5	308	295	149	16	12	5			LAPTM4A	1442	1419	1268	24003	28031	1587
ACBD7	264	196	139	8	10	6			HCG26	7	9	5	270	124	23
BZW1P2	387	346	218	12	17	11			ZFHX2	5	6	5	255	141	11
CSGALNACT1	838	953	689	15	49	61			LINC02926	7	4	3	58	25	157
BCAT1	11	63	206	1	2	3			CHST10	6	3	2	257	197	1
ZNF85	266	301	164	10	10	10			TNC	1	7	83	99	156	112
PRC1	4739	4563	2489	122	170	174			HLA-DRB5	15	12	3	379	390	8
FANCB	447	446	84	10	12	11			SLC11A1	1	1	1	32	17	16
GPRC5D	3635	3638	2658	80	130	232			DTX3L	174	212	80	2372	2030	489
TMC5	420	480	88	18	8	10			FADS3	54	71	141	1575	885	346
MMS22L	2068	2363	693	63	74	61			EPS8L1	4	5	5	220	120	11
MCM3	12332	14928	6124	526	491	371			ZNF14	8	11	15	285	254	35
PRPS2	2621	2580	1788	97	94	105			PLEK	136	231	129	2247	2049	659
DUS4L-BCAP29	86	94	40	1	3	7			SPIRE2	5	6	1	142	60	11
RBBP8	3640	4233	2901	132	163	157			MYO15B	2	4	4	177	48	14
DLEU1	714	789	489	24	39	30			LINC01215	13	30	26	475	546	55
XNDC1N	29	53	40	1	1	2			HLA-DRB1	271	310	162	5210	5637	300
TMEM131L	480	416	147	12	14	16			WNT3	7	6	12	302	173	20
TSPAN7	2866	2942	2172	82	106	170			MCAM	27	24	18	497	360	90
MYBL1	669	544	202	16	14	32			SOCS3	2	6	5	112	71	24
GUCY1A1	3230	3560	1184	73	135	113			KDM5B	94	96	125	3022	2584	110
HSPG2	142	219	58	9	1	11			PLAAT3	7	4	6	289	262	5
GNG7	1425	1711	2101	35	79	169			RIMKLB	35	45	15	1418	595	34
COQ2	559	602	384	23	20	29			BHLHE40	412	393	290	8703	6811	408
PAICS	17341	17973	7157	785	685	441			DLL4	4	5	3	76	42	49
SUV39H2	1578	1523	487	49	50	49			ZNF655	28	30	19	929	696	30
DNAJC10	6096	7429	4806	198	314	278			WDR35	386	415	315	10396	8292	274
CELSR1	190	234	111	5	7	13			TLR9	6	6	5	133	172	17
TFDP1	9140	9640	3711	385	365	214			THEMIS2	11	10	12	374	390	14
CDCA8	2383	2412	1295	89	81	96			FLNA	6307	6741	1629	56859	50749	7283
HLF	70	68	85	1	4	7			FDXR	424	462	218	3264	1784	3597
NCALD	318	469	308	15	18	18			HLA-DPA1	663	604	479	9006	10505	814
FUT9	516	518	130	8	20	21			ARL11	5	6	4	151	116	15
ALDH1L2	1124	3143	5494	85	113	163			TMEM145	1	1	1	47	29	5
MTCO2P12	174	155	72	7	2	11			SLC43A3	202	204	69	3240	3718	143
TK1	2468	2595	1386	96	95	92			REEP2	15	12	7	234	170	48
BARD1	2285	2555	1230	94	90	83			RNU6ATAC	2	1	2	32	25	25
CPED1	428	477	359	3	30	66			SNORD13	15	17	4	395	141	28
LRRCC1	437	433	252	16	17	20			RASD2	3	2	7	137	78	11
NEMP2	567	805	374	26	27	29			DANT2	1	3	1	32	19	21
KIF14	4019	3602	1263	104	132	123			RAP1GAP2	3	2	5	180	176	2
POLQ	3186	3249	670	73	80	117			SLC27A1	6	10	5	261	162	12
MTBP	520	573	233	15	16	35			EFR3B	2	7	9	282	258	3
ZNF367	1408	1594	613	70	58	39			TMEM35A	1	1	1	15	8	42
LOC728688	353	376	192	11	16	17			AFTPH-DT	32	28	13	480	540	49
MGST1	548	525	355	25	13	39			RNVU1-2A	3	2	4	109	65	10
CD3E	46	51	66	4	2	1			IL23A	116	183	101	1744	1406	501
LINC01238	72	79	12	3	1	1			SPRED3	4	2	2	265	62	2
SRP9P1	416	367	203	14	14	19			PLA2G4C	14	20	24	496	274	51
IMPA2	703	754	392	27	35	29			HLA-DPB1	259	231	170	3918	3812	332
GTSE1	3617	2979	986	126	110	82			NFATC4	21	37	41	910	291	99
LOC105372862	140	207	67	5	5	9			RASD1	5	7	2	98	45	34
H3P16	977	914	606	32	42	55			ZIC2	20	12	6	313	344	19
LANCL3	99	133	72	2	8	6			YPEL4	3	8	4	76	49	47
PNRC2P1	94	89	51	4	3	4			HAP1	1	3	2	36	7	74
GCSH	225	230	130	13	7	10			FLNB	117	139	89	4793	3238	53
MTCO1P12	2050	2887	1377	91	100	108			SRC	9	7	5	176	96	31
UBE2C	1676	1498	1126	48	68	112			ANKRD34A	36	31	14	630	485	49
GINS2	784	973	364	28	41	37			PTGER4	76	35	20	849	717	73
TMEM52	224	189	134	9	11	8			OASL	4	3	3	79	55	19
MTCO3P12	338	142	80	9	5	12			CTSH	59	75	52	1074	807	170
DDN	1033	998	228	42	42	19			EGR1	17	15	65	381	257	137
NAV1	4678	5071	1476	132	149	211			CASZ1	1	4	2	97	65	4
NUDT12	93	78	73	1	3	18			GAREM2	9	15	1	122	87	23
LINC02937	300	507	154	14	16	16			LRFN4	82	66	16	964	684	101
ALOX5AP	177	238	1018	5	28	51			LYRM9	1	8	10	132	50	29
ALDH5A1	3047	3284	1632	88	143	161			CCDC103	5	1	1	71	65	3
MAML3	58	98	72	12	3	1			FAM171A2	5	6	2	146	113	7
PM20D2	7462	7958	3065	288	357	241			ADGRL1-AS1	10	4	4	230	128	9
LINC00539	82	123	109	1	7	17			HLA-F	124	126	94	2442	1196	248
NT5DC2	1475	1442	424	57	46	54			IRAG2	912	1340	598	10617	11323	1586
GINS4	1246	1371	495	42	41	77			NLRC5	164	204	49	2684	1733	178
LAPTM4B	323	350	134	12	11	18			NPIPA5	21	5	3	46	234	47
MCM8	4099	3996	1532	159	146	141			IL32	6	2	3	48	50	34
MND1	340	332	291	21	13	20			NECTIN1	1605	1809	913	18168	19839	1566
EMB	5098	5982	5221	225	281	333			PLEKHO1	246	245	193	3554	3188	414
CLYBL	239	255	340	10	21	17			RASSF2	119	133	29	1063	777	320
AUNIP	241	413	190	9	14	25			ALS2CL	2	4	4	69	23	40
RCCD1	1549	1974	1062	102	77	63			SPATA20	85	129	113	2400	1290	189
RBM44	61	72	30	6	1	2			NPPC	2	6	3	44	25	62
MCIDAS	85	87	39	3	5	3			TMEM132A	2	3	7	208	95	4
SCD	35646	42753	22409	2271	2369	2044			RNVU1-6	9	16	13	166	126	92
ZNF519	410	394	158	8	20	27			MAST1	6	11	7	335	125	13
SAPCD2	2022	1704	682	80	73	64			LOC105371744	10	2	4	71	37	54
TMPO-AS1	232	270	198	16	11	13			SLC2A3	78	120	114	1591	1915	162
OMA1	398	515	352	22	25	25			CHST2	31	32	6	655	372	23
FTCDNL1	38	45	42	1	3	3			PACSIN1	85	144	95	1568	1200	285
NDC1	4400	4003	1278	204	175	96			PRUNE2	4	2	1	55	45	8
NTRK2	910	1088	428	19	44	91			CELF6	4	3	6	155	64	12
TACC3	3823	3584	1480	137	139	152			LOC112268274	19	41	13	406	160	123
HLA-DMB	38	55	41	3	1	3			NR4A3	3	2	4	55	189	5
H2BC6	91	111	43	2	11	3			HLA-DMB	38	55	41	896	879	65
AKAP6	180	220	250	8	11	22			USP2	31	24	13	364	328	66
PRIM1	790	1006	809	39	46	69			PPFIA3	35	51	26	868	587	58
IGIP	270	300	175	5	17	30			FUNDC2P4	1	1	4	37	24	18
LOC107986649	1156	1607	419	52	58	48			SH3BP5	8	16	5	281	258	10
HASPIN	1120	1049	468	40	54	50			PAQR7	16	34	18	412	275	67
LOC646762	6133	7247	4851	313	328	349			DNAH3	1	4	1	55	30	7
LOC105377743	212	239	20	6	9	4			PTPRO	3	1	2	27	35	19
PUS7L	4244	4911	1642	188	191	152			DTNB-AS1	8	22	6	215	127	41
LOC100506730	210	227	116	10	6	17			SOCS1	6	13	8	163	87	48
PCNA	6077	6124	3317	223	309	303			MAP3K6	39	34	10	356	218	133
PLS1	167	236	71	3	11	16			IGHJ6	15	7	5	481	138	8
CLIC2	1272	1183	815	22	77	128			SLC4A11	43	74	14	840	445	76
LOC107984489	59	77	13	1	4	2			PRAG1	38	44	39	509	479	152
ZBTB8A	421	458	286	12	23	41			ADAMTSL5	17	15	7	337	135	36
ACSM3	237	310	321	11	21	22			LOC105372632	1	1	2	36	27	8
DLEU2	572	566	266	37	31	15			MIR181A1HG	2	3	1	81	39	4
PALM2AKAP2	15180	17945	8218	762	849	789			RAG1	3	11	2	204	128	3
WEE1	2508	2419	1054	79	111	123			TLE4	57	69	23	636	594	138
KCNAB1	480	596	511	31	26	40			PLAAT4	17	27	42	353	310	110
SNTB1	234	453	1445	33	30	40			ABCA3	12	21	27	520	426	22
UTS2R	120	214	62	12	7	4			JAK3	485	618	401	6001	3736	1450
CAV1	2819	2837	1068	82	108	162			CLDN7	5	6	1	36	12	86
LIN9	998	1049	475	49	39	56			RAB37	46	62	104	1076	675	181
BEST3	520	498	30	9	14	16			STAT1	1200	1302	889	12746	17552	1250
DPY19L2P3	42	50	53	3	2	3			LINC02642	7	9	6	232	196	9
MATN2	27	46	40	4	1	1			DTX4	83	126	26	1081	1063	117
GGCT	2544	3126	1853	125	135	148			NT5C1A	45	65	20	1060	688	46
CDC25C	447	461	332	26	26	23			PAPLN	11	13	9	333	84	39
TIAM1	2216	2527	1161	84	97	142			SPEG	4	3	3	189	54	5
SYNDIG1	445	560	292	53	25	11			LOC101928512	6	3	2	106	59	9
SLC43A1	365	728	1007	27	48	51			PCOLCE	11	9	6	202	93	32
POLA1	4319	4857	1616	185	181	182			LOC107985594	2	20	6	61	32	154
ELOVL6	708	844	478	24	42	64			BATF3	16	16	7	251	125	49
EEF1B2P6	168	159	130	18	6	7			ASAP3	3	3	3	121	95	3
LYPLA1P3	40	31	17	1	2	1			SSPOP	4	5	6	227	64	10
MCM6	8057	11095	7010	530	516	499			DLX2	4	1	2	94	48	4
F2RL3	135	219	141	4	19	12			MX1	8	27	11	215	364	27
SLC16A6	178	306	114	10	17	9			LINC02316	1	1	1	20	16	11
MTND4P12	6008	5583	1596	233	185	238			RHBDL1	8	11	3	207	59	23
VRK1	892	971	624	41	51	62			LOC107984006	2	4	1	77	23	8
EEF1E1	502	473	361	30	24	30			CDKN1A	5785	5759	3201	31420	17756	39729
ZNF680	365	353	229	19	18	22			CCDC28B	8	16	8	207	129	35
ZNF704	272	368	107	6	13	32			MSC	2	7	9	119	99	15
LOC101928039	59	83	40	5	1	6			SEPTIN4	1	1	4	50	21	12
PEX5L	98	102	102	3	9	9			NKPD1	4	10	5	267	78	10
NOPCHAP1	3608	4604	1308	216	148	135			GAD1	2	1	1	22	6	36
SLC27A2	793	962	469	33	47	58			FAM157A	4	1	8	128	91	5
PDK1	12286	14200	7869	911	742	573			LZTS3	38	37	22	532	257	121
TPX2	6726	6491	2990	455	393	173			ZNF254	1	1	2	27	31	8
MCM4	18387	19689	6021	948	892	764			CPNE2	22	41	48	423	340	148
CLCN4	85	112	155	2	10	16			TMX4-AS1	2	3	2	37	16	34
TMEM170B	330	281	143	4	21	35			TSPAN5-DT	1	1	1	40	16	5
STEAP1B	205	193	81	4	15	13			SSBL4P	16	23	3	149	58	105
MOCS1	98	116	151	3	7	20			SDC4	68	95	90	1039	999	206
RNF157	715	784	778	23	50	94			ZNF461	6	1	4	103	69	6
ABLIM1	1596	2043	1045	81	81	112			KLHDC8B	3	14	3	100	68	22
GLCCI1	5060	5959	3400	287	315	252			EGR2	6	8	8	100	140	26
MAP10	163	211	169	6	20	13			RTKN	22	31	19	497	295	50
BEND3	1103	1235	327	46	49	52			STING1	192	196	109	1741	1388	497
MAP3K19	47	103	34	6	1	5			CFAP298-TCP10L	4	2	1	35	10	35
HMGN2P4	103	109	82	8	5	6			MAFB	7	12	11	127	54	99
CALHM6	71	82	33	1	3	14			ANO9	111	175	70	1974	585	367
TMEM229B	152	203	86	7	7	15			TTC32	110	133	191	2205	1818	209
TIPIN	837	984	360	33	51	49			DUSP26	4	11	5	68	78	39
C1orf112	1384	1355	370	67	54	50			BTBD19	20	15	3	169	49	84
FAM169A	484	532	113	18	18	26			LINC01547	6	4	5	118	105	10
KIF18A	924	1042	403	48	44	52			RPL21P125	5	8	1	36	26	44
SETP14	241	248	72	7	18	10			NRARP	5	7	4	89	68	23
MTFR2	414	386	225	20	21	26			HSPA2	3	3	2	85	41	7
LOC102724880	21	28	30	1	1	2			SFXN3	4	3	4	62	36	25
CXCR3	613	652	250	76	44	7			CALHM1	66	104	51	892	577	228
LRRC14B	469	522	231	21	30	27			FLT3	1	2	1	43	42	2
ZNF486	35	61	54	1	3	9			EMP1	22	25	24	182	212	180
LOC101929004	103	99	102	6	11	5			PLIN4	10	16	3	135	75	37
ABHD17C	834	791	448	38	43	55			ZP3	19	39	29	513	363	53
ARHGAP28	54	74	117	2	7	9			NES	74	78	20	500	463	203
TEX15	1899	2088	291	72	83	53			C2orf81	9	8	13	182	135	27
DTWD2	232	318	173	13	11	29			ISYNA1	27	20	13	406	236	40
FABP6	47	53	32	2	7	1			LOC105372705	10	5	3	113	38	32
TARBP1	2190	2929	1181	108	112	150			DOK3	252	277	98	2771	1945	307
IKBIP	484	413	203	18	29	25			STMN3	19	26	10	355	316	27
GPLD1	566	632	371	22	36	54			ADPRHL1	6	8	3	180	157	4
MOXD1	276	326	292	12	21	35			NECTIN1-AS1	3	4	1	94	43	3
STX18-AS1	96	101	59	2	6	14			AQP10	3	4	1	20	13	49
IGHV3-30	198	287	49	19	12	4			LINC01518	17	16	16	462	202	24
IPO5	21424	21537	9589	1748	1453	802			PEA15	1851	2138	1363	15780	13057	3458
CMSS1	1655	1578	1324	117	86	94			ASIC1	19	29	6	308	184	36
MTHFD1	4019	4372	1458	203	188	171			TMEM54	11	13	12	141	119	62
SLC25A40	904	1058	549	54	48	64			GPR132	193	255	93	2210	1498	329
TEDC2	568	526	257	34	29	27			SPRY4	17	54	21	638	526	26
GNAZ	502	579	215	15	30	47			THBS1	9	6	1	82	105	6
KCNQ1	814	1094	796	51	50	90			ABCA2	102	120	100	1573	849	242
WDR76	2693	3282	1494	140	153	161			ANXA4	204	289	154	1726	1240	952
RAB4A-AS1	66	70	50	5	4	4			NOL4L	138	166	84	1927	905	280
GABRB2	193	229	138	15	6	24			IRAK2	27	14	39	314	287	72
ZNRF3	557	569	200	19	38	32			ATP1A3	26	31	25	668	741	18
CDC25A	2372	2105	716	83	99	120			CBR3	8	10	5	87	65	49
LMO7	925	884	534	39	59	64			HELZ2	181	266	219	2496	1836	506
SPIN4	407	472	183	27	20	24			IER2	110	129	121	1601	1320	202
KICS2	553	718	396	41	37	38			SYNPO2L	7	8	9	69	96	50
CDKN3	578	427	314	31	29	33			TRAF1	143	225	127	2055	991	452
ABHD10	563	737	597	44	32	62			CD247	4	5	2	64	35	18
LOC100653395	80	66	40	2	9	4			RTL5	83	124	48	1116	739	172
FAM156A	156	151	48	3	13	11			TJP3	11	20	20	233	135	69
LGI2	110	193	65	8	10	7			PLAUR	6	14	7	129	122	26
DMC1	37	21	25	1	2	2			HLA-DRA	3972	3962	2866	36700	37858	3724
NRP2	38	54	119	13	2	3			MIR320A	4	4	5	42	16	90
ST8SIA4	2538	3416	1953	166	167	173			RNF19B	326	299	266	2466	1811	1096
LOC107986553	67	182	45	6	8	5			RGS1	838	1049	679	8769	5002	1942
PGAM4	117	122	23	8	3	6			APOBR	2	6	3	44	41	21
RPS3AP6	1839	2245	879	140	94	86			TTYH2	19	16	9	287	169	30
ZNF726	166	227	115	15	12	10			PARP12	45	60	21	755	576	48
IGSF11	123	99	48	3	9	9			BIK	26	32	9	205	196	92
PASK	1174	1212	269	41	59	59			LOC107984507	118	195	41	2105	849	133
LOC105377567	103	127	80	5	7	13			VOPP1-DT	14	19	8	403	98	28
POC1A	865	876	645	61	53	56			ZNFX1	415	525	170	3796	3413	506
BCL11B	147	208	73	9	11	10			ISG15	15	18	14	175	153	68
EBPL	610	734	384	48	40	35			ZNF100	72	132	92	953	976	228
ZNF788P	43	47	30	1	2	9			SERTAD1	43	39	26	284	185	292
TFRC	13231	11243	1099	611	513	200			TNFSF9	587	486	162	2052	1772	2104
TUBB	56683	51997	18667	5590	4849	3682			HSF4	195	244	94	2547	844	416
ACP4	36	53	14	1	4	2			CLDN4	3	1	1	42	21	5
LOC105369818	69	85	42	6	6	3			FAM83H	91	116	76	1131	950	185
NREP	702	1041	1254	58	82	73			PLPPR2	34	43	19	465	384	57
CKAP2	6173	6217	2891	381	361	305			ZDHHC8P1	3	4	2	60	15	23
NUSAP1	4989	4731	2387	331	326	191			IGH	90	141	51	2769	641	87
ATAD5	2821	3313	914	118	165	135			ADGRG5	38	60	24	845	593	37
STIL	2262	2277	887	103	131	107			RNVU1-8	7	4	3	79	35	23
PET117	42	36	38	1	3	7			LIFR	70	26	31	1298	1157	12
H2BC7	61	217	68	8	6	9			NXPH4	14	39	206	270	285	435
SLC4A4	311	342	108	12	17	26			ZNF260	48	61	71	899	713	86
SMC4	35207	31727	12910	2393	2365	1812			RNF207	35	45	18	634	134	112
GPC4	812	1103	661	62	58	66			GRM3	12	7	4	243	195	4
TNFAIP8	2626	3425	3224	176	198	272			TTC39A	8	9	4	107	65	26
PRKD3	20359	23498	9916	1454	1529	1392			RASL10A	4	8	1	126	29	7
HSP90B3P	52	31	10	1	4	1			TUBB6	14	16	5	288	336	6
OXCT1	4136	4163	2091	187	248	267			OBSCN	30	41	26	597	390	46
SCD5	540	634	287	23	37	53			HLA-DMA	338	316	260	2655	2979	574
SFXN2	2555	3273	1446	225	197	102			C3AR1	13	12	4	59	43	133
NAV2	765	1204	303	56	57	38			SGPP1	73	74	78	963	980	108
CYP4F26P	248	310	55	17	8	16			GPR179	1	3	1	27	27	6
MIR99AHG	29	46	59	3	5	2			PCSK4	5	5	2	73	29	19
LOC105378936	62	481	78	9	13	11			INKA2	397	357	183	2580	1573	1028
PPIAP31	166	96	53	9	12	4			LOC105374995	1	6	2	46	16	19
TXNRD3	55	88	78	7	4	7			RFPL1	5	1	1	15	8	44
LOC100420587	180	276	74	18	15	7			SLC44A5	12	17	9	681	297	3
SLC16A14	1630	2175	1935	207	157	84			IQCN	1	3	1	38	15	7
FAM72D	178	159	136	16	8	16			LINC02227	1	4	6	54	28	18
PDPK2P	37	116	79	5	5	7			TSPEAR-AS1	1	4	4	62	26	11
HNRNPA1P77	49	32	8	1	2	2			NLGN3	25	18	14	291	161	53
FAM216A	302	325	177	31	16	17			EMP3	659	837	647	4264	4639	2313
HMGN2P41	2155	1662	1033	108	109	116			FUT6	6	9	6	48	33	105
ANKRD36BP2	916	1465	1060	92	67	93			PHLDB3	60	69	39	559	374	199
PMS1	1218	1256	752	86	68	79			DGKQ	16	11	11	401	146	14
PALS2	2039	2125	727	103	123	93			IL27RA	425	502	222	3064	2636	821
EPB41L4B	127	120	60	2	7	29			ANKRD20A5P	23	43	24	255	100	301
TCHH	34	56	7	3	1	1			HCN2	5	1	6	72	36	12
LOC730101	5027	5177	2031	341	293	227			CD70	1635	1571	742	6807	5554	5268
NUBPL	222	263	154	15	17	19			DDX60L	4	8	3	44	40	36
SLC4A7	701	785	285	39	43	47			RNU5E-4P	12	22	15	146	63	158
DYRK3	616	590	164	20	21	70			ARMH1	4	2	3	17	13	80
PRKDC	29312	36331	5185	2118	1676	1322			CERCAM	48	61	64	725	491	124
PKIA	300	370	152	16	18	33			LOC613206	1	3	1	34	15	7
LCLAT1	1120	1205	648	71	74	74			GABBR1	104	112	42	1073	297	324
LYRM7	2590	2817	1789	124	166	239			LOC105371433	1	2	1	22	15	8
FRMD6	2056	2246	637	74	115	137			COCH	19	21	8	224	189	32
LRRC37A4P	1217	1421	439	69	63	79			RN7SKP203	16	24	63	482	199	67
YBX1P2	258	201	37	16	11	7			SPAG6	12	13	8	230	187	13
RFESD	33	19	33	2	3	1			PYGM	4	2	2	83	34	5
LINC02885	61	75	36	7	2	6			LRP11	4	5	7	151	124	4
GALNT12	37	55	48	1	5	9			ZYG11A	76	89	28	837	617	86
PYCR1	1613	3084	2889	183	164	187			SLC6A8	29	33	20	352	228	73
PPARGC1B	1641	1718	433	117	91	51			RAPGEF3	35	34	20	606	280	41
MORC1	1305	1471	759	69	98	93			GALNS	51	85	39	825	561	82
ARSI	231	233	107	14	13	18			LOC729737	7	15	10	261	132	13
ACTN1	258	251	66	27	6	15			CCDC88A	315	206	85	2494	2482	136
CBX3	12905	12262	5917	809	893	799			WNK4	19	14	7	486	133	11
KLHL29	173	181	139	6	12	35			PACSIN3	90	120	45	592	425	412
LOC101929431	106	119	94	7	9	12			EFNA4	54	56	19	513	328	91
BNC2	96	89	19	3	4	9			ACVR1B	88	127	101	1247	1233	135
OR7E83P	325	439	89	15	26	19			RAD51AP2	1	4	3	44	11	23
NLRP11	148	252	269	20	24	14			RFX5-AS1	7	18	6	143	118	21
POU5F1	67	73	53	1	10	13			IRF9	130	150	72	1229	893	226
ADGRG1	1655	2231	1682	61	158	287			RNVU1-14	179	213	52	2080	757	208
CDC45	1835	2029	945	113	127	106			SERINC2	16	13	15	92	84	141
HBB	69	83	58	4	7	8			RRM2B	369	418	244	3000	2362	681
BHLHA15	1192	1042	1165	94	92	80			ZMAT3	1348	1352	613	6322	5060	3428
ANO4	27	36	17	2	3	1			LOC101927209	1	2	5	66	41	4
GGH	2467	2317	1928	119	170	234			SP6	2	1	1	42	23	2
TECRP1	219	201	90	14	14	13			TSPEAR-AS2	2	9	19	106	40	41
LOC100421306	27	38	37	2	1	7			SPTBN4	4	6	7	72	36	33
AK4	509	580	110	18	31	36			CAMKK1	29	18	3	179	142	27
RASAL2	738	896	402	44	48	71			LOC102724146	3	4	2	26	16	36
HLA-DQA1	17	18	49	2	1	2			CYP4F35P	2	3	8	41	11	66
SCARNA28	49	30	40	1	5	6			PPM1N	8	9	2	93	31	26
TXNDC16	1087	1152	586	64	66	89			LIX1L	531	477	306	4887	4436	428
PDE4A	1276	1377	370	64	63	84			SRCIN1	17	22	8	261	119	35
SPRED1	1078	1506	948	83	75	118			AXL	3	5	2	38	19	26
FJX1	260	250	51	17	21	6			CNTNAP1	350	449	129	2946	1440	575
ZNF709	592	666	266	18	62	55			PTGR2	22	12	17	222	183	36
LOC107987172	150	183	35	6	9	14			KDELR3	27	25	10	226	216	46
MYCN	164	296	66	6	16	23			ODAPH	18	25	29	169	113	190
ENOSF1	1036	1445	727	51	87	122			ACTA2	7	4	3	72	43	15
E2F1	3128	3732	1683	226	229	178			TUBB2A	9	10	3	65	62	31
LINC02456	46	46	13	1	4	4			MALAT1	5379	5384	3210	25159	8392	39149
PDE5A	691	1000	587	48	64	73			LOC729867	24	30	14	588	177	28
IDH2	11809	14049	14161	1026	1129	1339			LOC105374986	2	2	1	16	10	22
OTX2	108	116	37	5	8	9			KIF5C	14	13	11	228	207	15
ARHGEF38	196	267	132	18	15	17			KISS1R	5	3	1	52	23	8
TMEM241	459	550	200	41	29	27			ZNF888	30	29	26	421	316	43
FAM72A	226	192	132	25	21	7			ATP2B4	542	597	264	4337	3389	641
ADAM29	23	51	58	2	2	9			PLEKHG5	20	33	9	459	168	24
MAP3K5	1168	1556	813	60	90	136			CYP2D6	11	6	1	107	36	9
LOC112268022	40	61	23	4	1	7			TMEM169	21	34	23	305	219	66
MIS18BP1	2077	2170	750	103	142	108			ARL10	18	19	1	124	71	18
LINC01485	38	26	11	1	4	1			LINC01239	1	1	7	60	52	2
STRBP	4373	5401	4847	314	403	506			GADD45G	12	9	17	72	40	189
TMEM120B	848	1046	392	71	61	48			VWA5A	20	10	21	197	112	56
LRRIQ3	47	71	44	2	3	16			CD68	87	114	71	740	764	207
EIF4BP3	168	216	57	19	6	14			LIX1L-AS1	13	9	1	76	41	18
SKP2	2841	3359	1704	172	184	250			LCT	5	7	5	69	59	20
GSTCD	934	1090	559	52	71	87			RFTN1	70	68	16	971	615	28
NT5M	167	223	250	17	24	17			CTTN	22	21	58	622	410	23
LINC00494	189	262	406	8	26	66			UNC119	67	52	44	712	423	95
TBC1D31	526	611	355	39	44	44			FBXO32	132	195	271	1728	1808	294
PPT2	61	80	29	6	4	5			RNU4-25P	8	10	3	63	45	35
C18orf54	576	609	186	20	48	46			ZNF30	8	8	7	77	69	32
TRIB2	504	620	195	52	28	27			LOC105372486	8	4	1	83	29	7
RFC4	2407	2925	1567	159	162	210			LOC107986599	33	19	1	126	32	59
SHLD2P1	67	58	30	8	3	4			LOC107985115	10	26	6	195	102	28
LCE1E	37	54	12	3	1	4			KCNQ1OT1	383	469	123	2318	1412	719
MKX	13	104	191	2	9	10			LOC105370449	2	1	2	12	9	33
GLDC	3636	3822	1173	260	222	146			S100A10	307	280	161	1295	1581	798
NLGN4X	184	295	156	23	20	14			C19orf67	5	5	1	43	16	19
ETS1	2851	3037	618	113	134	166			PAQR6	170	222	100	2286	688	306
KIAA0586	698	715	350	50	52	44			CDK2AP1	157	167	64	893	831	333
AKAP5	55	63	30	2	5	8			RUNX3-AS1	14	35	16	374	186	30
H1-5	45	86	75	5	6	8			ATF5	324	371	178	2421	2096	464
ZMAT3	1348	1352	613	61	79	127			LOC101928152	38	62	8	362	187	74
PDS5B	3290	3505	1204	174	194	205			OSGIN1	1	6	6	22	40	28
CENPS	74	79	60	4	14	5			FOXD3-AS1	4	4	6	46	39	27
SNORD79	98	95	15	9	3	5			LOC101927993	3	1	1	11	12	18
H3C2	99	170	114	8	13	15			LINC02390	2	8	6	73	39	18
CAMKK2	2656	3253	1959	143	237	262			SNED1	21	26	2	160	70	37
ZNF785	46	67	14	1	5	6			TSHR	1	4	5	57	32	8
KLHL7-DT	35	52	56	1	4	16			NALT1	33	49	27	398	105	208
LOC105373424	258	230	175	14	16	37			LOC107985216	4	8	6	118	29	23
RB1	2230	2462	1066	117	149	172			SSR4P1	1	2	2	26	31	5
INAVA	1396	2204	976	93	102	166			RN7SL425P	1	9	3	25	12	52
PHOSPHO2	61	74	35	4	11	3			SEMA3B	1	10	10	94	33	19
MYC	17300	16610	8004	2276	1640	658			ACRBP	5	2	2	59	38	6
SCART1	42	59	54	2	5	10			MELTF	244	238	122	1615	920	549
PSRC1	311	279	121	18	19	24			LOC101927789	29	43	21	212	139	199
MACC1	6446	7486	2073	472	453	315			RN7SL3	22	21	3	134	23	133
PRTFDC1	57	28	48	6	1	7			FAS	931	840	369	3931	2955	2081
ZNF714	809	908	322	45	42	85			RUNDC3A	9	5	6	103	48	22
ARL15	240	265	144	11	26	26			RNU5E-1	2	5	7	42	24	35
SH2D4A	585	725	331	40	46	56			CDH24	184	219	63	1562	589	350
LOC107986950	16	29	64	3	2	3			RTN2	30	49	59	420	349	107
LOC105375213	538	694	138	35	41	27			PKN3	12	16	15	198	89	44
ITGA4	7374	7395	2790	505	471	451			USHBP1	1	2	1	19	8	12
PLD6	987	777	427	51	65	66			CTSS	1245	1169	1068	9392	8973	1283
CARNMT1	1965	2098	997	123	140	129			PPIHP1	6	7	2	131	54	5
GJC1	369	507	172	24	39	27			MLLT11	43	63	32	467	447	77
SP4	775	859	381	40	67	65			GPR157	27	16	40	240	162	94
SKA2	2371	2421	1798	162	194	182			CPM	274	269	75	962	430	1510
LOC101927897	20	24	14	2	1	1			ZNF790	3	5	5	91	86	4
TCF19	3310	3808	2860	307	266	265			PHC1	77	130	32	886	565	104
H1-3	92	193	150	8	17	18			ADGRB2	29	73	11	348	153	99
LOC101929638	73	73	58	7	6	7			YJEFN3	23	27	3	421	74	18
ABCD2	205	313	396	30	19	39			JUNB	450	362	234	2680	2004	675
WDR64	44	65	127	2	8	17			PIH1D2	27	32	20	524	260	28
HMGB1	9392	8728	5008	681	681	709			DEPP1	132	109	27	876	613	112
RAD50	4618	5061	2649	292	357	404			SLC35E4	7	12	5	114	60	22
GUF1	2425	3070	1442	143	201	211			RNU12	14	11	3	49	34	92
ZNF485	130	111	56	6	11	12			NRSN2	8	9	4	60	49	35
SEPTIN11	4172	4993	2503	295	286	410			SQSTM1	6051	7578	4730	32853	27762	11630
SLC27A5	100	109	143	22	6	11			MTCYBP18	10	4	1	48	20	19
TRIQK	267	353	306	27	32	29			LOC105375798	2	2	1	30	11	9
CCDC110	792	803	411	47	53	76			TMSB10	4462	4878	2742	19646	19063	8440
ANLN	2523	2264	694	88	137	183			DNAH17	10	14	10	195	75	28
PSPH	456	1839	2288	114	111	100			SYNGR3	74	83	58	498	445	237
RPL13P8	123	176	17	6	7	10			RND1	99	110	50	783	732	137
SCAMP1	1429	1492	1118	102	105	132			LINC01943	1	3	1	32	12	6
SNORD47	242	230	46	12	21	10			CELF3	3	1	3	73	33	2
MASTL	1586	1574	802	114	116	92			SSTR3	161	208	164	2142	1331	214
PKP4	3817	3844	2471	332	286	249			PLK2	262	279	77	835	480	1551
ABCC4	1165	1267	329	70	69	69			HIVEP3	398	483	172	2058	2058	727
IRAK1BP1	242	304	270	20	23	39			DLG4	19	20	14	267	117	41
SNHG26	180	179	32	10	14	8			CIITA	996	1219	312	7998	4687	762
LOC100422300	20	21	16	1	3	1			LOC105372379	1	2	1	18	14	7
NDUFV2P1	175	150	95	23	14	7			LOC729291	11	14	14	243	105	23
LOC105377921	14	28	13	1	1	2			NQO1	192	178	175	1427	1349	339
IGF1	2414	2939	1336	186	186	163			RAPH1	525	527	286	2650	3400	766
C4orf46	1301	1592	855	76	114	127			CATSPERG	5	7	6	151	57	9
CAD	4790	5617	1391	352	324	233			SLC9A7	312	389	226	3846	2274	292
MYO5C	1282	1308	335	64	70	88			RAPGEFL1	84	87	15	468	215	195
EPSTI1	146	219	164	14	20	18			APOBEC3H	192	225	156	811	602	1501
PGBD5	66	86	27	5	7	5			RNVU1-7	2	6	2	36	19	18
SGO1	916	890	545	91	70	50			KIF7	109	142	16	769	524	103
HS2ST1	2692	2902	1589	181	210	202			DBIL5P	3	6	2	65	42	6
CEP41	373	428	242	26	35	37			ZNF529	59	71	55	808	502	82
ALDH1A3-AS1	35	40	11	2	2	3			MPL	4	1	1	17	10	16
AATBC	43	36	15	3	5	1			ZNF10	2	10	9	97	91	8
LDHAP4	398	287	75	34	31	7			ATP8B3	4	13	15	212	176	6
FN1	604	668	477	35	67	64			NFKBIZ	100	124	68	1177	477	185
UNG	3315	4307	1446	336	269	160			HPCAL4	51	56	17	428	383	54
REV3L	3385	4024	1265	219	220	229			NPL	25	34	39	291	181	112
LCORL	2368	2702	1112	192	184	127			ZNF608	99	158	167	1076	1044	257
H6PD	501	713	972	16	85	176			ZNF605	23	24	24	385	226	31
LOC105377806	478	647	208	53	44	22			GAS2L1	33	32	12	227	145	80
SINHCAFP2	17	24	23	1	2	3			PLEKHG1	7	26	20	244	154	23
POGLUT2	980	1078	666	47	77	137			LOC100132062	1	4	1	30	17	5
LOC100294145	600	712	533	33	70	77			TP53I3	104	135	69	633	349	549
PPAT	3026	3116	1324	263	245	130			ATP2A1	18	14	11	243	66	40
DENND2D	121	137	103	10	12	15			LOC105372853	1	6	7	30	29	25
GEN1	2638	2693	781	156	163	135			ACER2	58	55	24	378	257	127
API5P1	86	47	34	5	10	3			RPS2P32	5	1	2	43	36	4
SNORD81	76	65	14	5	4	4			SMAGP	42	34	19	350	325	44
GCAT	313	394	321	24	37	42			TIMP1	451	620	465	2658	2287	1530
POMK	1366	1918	522	91	109	94			LOC105373467	39	64	12	310	121	149
C21orf91	2503	2792	1591	142	208	243			LOC102723464	1	2	1	15	20	5
SPIB	23	24	32	1	6	2			MIR34AHG	609	617	126	3313	719	1426
LOC100130691	46	58	81	3	5	15			ACY3	6	7	1	49	25	13
DPH6	247	289	178	9	34	39			LMTK3	33	39	38	342	198	112
CSE1L	8134	7875	2607	659	599	389			CSRP2	9	4	4	42	43	28
ZNF681	442	599	277	30	40	56			PRB3	1	3	2	36	30	3
LINC02397	54	83	33	7	6	4			PIK3CD	34	65	20	570	431	31
TIAM1-AS1	98	139	84	7	17	11			LINC02328	4	5	4	106	72	3
AURKB	1893	1807	1125	115	147	150			ZNF785	46	67	14	441	178	92
CTHRC1	93	72	21	4	9	5			GLB1L3	11	32	52	223	183	76
WAKMAR2	114	162	34	7	10	11			ELF3-AS1	12	13	6	79	53	57
SMC6	2136	2451	1639	181	190	171			LOC101928504	6	13	7	46	33	92
CENPM	946	1047	376	71	82	52			IFI30	941	1086	562	3836	3982	2428
LOC112268446	55	85	68	6	10	6			KDM7A-DT	7	8	19	123	128	17
LOC107986769	13	19	12	1	1	1			HLA-B	5445	6295	4463	26593	22942	10655
DUS4L	129	151	137	8	24	15			C11orf1	262	320	347	2172	2167	517
DNMT3B	812	888	261	39	59	71			BHLHE41	189	114	117	1008	967	252
RNF43	38	51	9	2	2	4			HOXB7	60	61	59	353	355	232
KCNQ5-DT	11	26	18	2	1	1			FCER1G	6	10	14	75	64	41
TRERF1	1030	1209	275	51	67	83			UGT1A	2	1	1	10	7	19
TRPM8	684	1028	3182	46	137	264			ASIC3	18	32	22	494	122	37
TSEN2	694	824	453	78	66	42			BEST1	1	6	61	51	30	79
UAP1	4740	4820	3034	362	376	450			PHLDA3	934	1025	400	2967	1859	4478
TUBBP2	206	140	67	20	18	6			STEAP1	7	22	101	155	120	139
XXYLT1	519	673	173	22	43	61			MICE	1	2	1	46	14	1
FADS1	2551	2987	2277	189	205	321			PLCD3	50	56	24	345	260	115
NFE2L3	6173	6212	2759	517	489	397			LINGO3	2	2	3	38	14	12
LOC101927673	81	93	17	3	9	6			ZNF442	7	3	7	78	51	12
MMP16	371	521	173	14	35	64			NMI	68	83	47	402	416	202
NCL	50671	49942	21352	7459	5933	4189			ZNF362	39	54	58	384	381	112
PDE3B	574	637	368	34	57	64			AIM2	333	321	245	2041	1732	586
SSR1	15430	16235	11033	1513	1588	1523			CCDC136	226	219	58	1491	537	329
EMSLR	44	39	11	2	1	7			DNAI7	5	4	3	56	32	12
TMEFF1	40	38	4	1	4	1			NLRC3	15	27	22	192	180	48
MARCHF1	225	300	73	9	25	24			TRNP1	4	5	1	39	20	10
ALG6	917	1028	577	68	77	86			NAT14	18	22	13	169	154	41
LOC102724711	63	90	41	7	9	5			LDLRAD4	13	28	9	84	130	66
PPIAP11	205	178	102	26	10	16			LGALSL	166	171	80	1011	794	276
SLC16A9	219	233	106	16	20	19			LINC01977	2	2	2	62	19	3
LOC107986893	21	21	23	3	2	1			RN7SKP80	12	26	8	172	58	55
PTPN14	45	73	32	5	2	12			HSPB1	1157	1217	396	3652	3394	2691
SERBP1P6	60	48	13	3	4	4			DHX58	18	11	30	204	115	46
PRR15-DT	55	51	22	5	4	4			DGKA	137	172	95	1020	492	419
H2BC13	27	59	45	1	6	12			COPZ2	17	43	96	316	239	121
KIF4A	1952	1780	744	147	139	95			LOC107984130	4	14	8	78	74	22
LNP1	74	122	116	5	17	15			HK1	105	127	73	928	829	132
ENPP7P8	711	881	190	37	56	56			SNORA37	3	2	1	31	18	5
C11orf96	247	319	386	30	29	40			CPSF3	2450	2706	2029	12086	12724	3765
H2AZ2	11887	12858	9109	1190	1298	1205			CCL5	668	804	1167	3397	3895	2857
PRKCB	531	571	275	16	43	110			TAP1	1439	1448	950	6012	5672	3023
PPIP5K2	4585	4841	1354	351	299	249			TIGAR	766	642	208	2613	1894	1298
SCAT2	44	58	9	4	5	1			BATF	20	32	20	195	144	79
IGHV3-33	75	99	13	1	10	11			LOC101929748	10	15	3	66	49	36
FEN1	5718	5863	2784	429	433	490			IFNG	17	22	13	100	75	118
ZNF724	91	120	30	7	11	6			ACCS	18	25	14	313	135	28
NOSTRIN	75	98	34	4	12	7			GRAMD4	156	245	143	1830	1403	184
DCC	50	59	55	3	9	8			PARP14	888	932	233	4066	2582	1096
CENPQ	499	652	323	36	46	64			IFIT3	30	24	14	193	211	45
YEATS4	810	1015	839	70	83	101			PARD6G-AS1	3	2	1	40	16	4
MAGI2	990	1128	287	107	60	45			LOC105373836	11	7	2	86	30	18
CYCS	18706	17777	9906	1701	1755	1728			CASQ1	3	3	7	65	54	6
MACC1-DT	205	278	332	26	26	35			PLEKHG4B	12	9	15	129	102	26
MACROD1	386	546	368	29	65	43			LOC105371223	1	3	4	21	19	15
IFNG	17	22	13	1	3	1			CES3	22	24	17	194	116	69
GPAT2	678	751	257	39	53	64			ULBP3	3	9	2	42	49	9
MCUB	873	816	621	62	70	92			FCRL6	3	7	6	45	26	32
CENPW	742	677	421	71	53	55			RPS27AP5	1	2	2	16	3	38
NDNF	1384	1757	688	81	113	145			B3GALT2	2	4	3	14	10	55
NRAS	3978	4540	2337	338	334	352			MAP1A	10	12	10	132	144	14
C12orf75	1247	1258	893	128	103	89			AJUBA	22	9	6	148	92	20
SUB1	21333	22133	16176	2289	2355	2243			PCGF3	107	156	111	1004	584	280
RNF125	944	1174	650	92	115	60			ZNF480	243	276	104	1611	1648	202
ZNF273	294	350	167	34	30	19			PTK6	5	4	2	40	16	20
STK17B	10568	12161	5455	871	1004	1036			LOC400499	78	164	87	757	451	313
TLCD5	175	224	83	18	19	13			CUEDC1	5	1	1	26	14	7
FRMD5	161	222	70	8	20	21			LAMB3	20	22	48	139	97	220
SLFN13	5227	5558	2287	340	414	479			LOC105378948	7	8	2	72	21	20
PIGF	220	249	147	31	21	15			SNCA	5	5	8	26	13	129
ANKRD18B	208	225	81	12	22	19			TTLL3	47	51	20	545	164	70
SPCS3	16788	16615	12581	1774	1851	1593			LINC00963	17	31	98	261	262	95
PKP2	8994	9516	3767	756	809	648			ANXA1	1	7	12	24	29	44
MPHOSPH9	1707	2068	1035	152	149	130			NAB2	123	120	59	777	765	144
RPL39P28	35	39	7	3	3	1			GLIS2	77	100	33	495	361	162
PMCH	22	20	5	1	1	1			LRRC3	11	11	18	196	188	11
FKBP5	2690	2963	1477	165	212	274			PSD	17	13	18	296	100	23
PLCL1	227	318	328	17	31	55			TSKU-AS1	1	3	2	29	12	9
FAR2	919	1024	432	83	88	53			CSRNP2	346	392	247	2819	1799	437
CDK6	14357	17773	5127	1269	1293	1173			TNFRSF12A	10	10	5	78	54	27
LOC107984111	426	476	145	35	38	26			SPTBN2	115	137	43	725	523	184
DDR2	332	353	173	28	28	33			LOC105371267	10	13	6	61	32	82
WSCD1	4083	4351	2841	313	383	422			TEX49	1	4	1	14	14	10
NUS1P1	206	211	126	17	32	13			CMBL	328	365	149	1278	900	1077
UCK2	4840	5626	2779	540	449	352			LOC100507634	1	4	1	20	14	7
PIP5K1B	662	691	537	52	65	74			SWAP70	248	255	88	1237	1281	276
GLS2	41	55	14	3	7	2			ZNF8-ERVK3-1	5	6	1	63	20	7
CALM2	13817	13454	9049	1483	1491	1236			CECR3	3	9	2	73	15	14
LOC105371611	36	52	14	9	3	1			ALG1L10P	3	8	1	47	23	7
SCLT1	633	724	449	62	56	63			LINC00205	54	66	57	655	326	100
TRG-GCC1-5	13	24	23	4	1	1			BMPR2	39	68	39	835	695	21
UNC13C	1631	1475	717	86	112	150			LINC01234	18	14	41	142	114	97
SLC25A15	1225	1286	575	89	98	94			TCEAL2	9	14	10	48	59	89
WDR35	386	415	315	32	45	43			LOC102725228	3	8	9	49	25	41
XK	863	1074	792	56	81	152			NLRP1	1093	1467	926	9939	3928	1716
PDGFD	40	60	32	4	5	6			POU6F1	241	292	225	2353	1330	342
LRR1	655	645	353	44	55	69			YWHAQ	10230	9586	4753	36932	44523	9278
ENPP1	278	317	166	15	25	50			MIP	5	6	2	20	10	70
PPARGC1A	933	1302	415	58	86	99			LOC101930112	22	23	2	98	66	36
KCNA3	2656	2794	1568	180	222	257			HSD3B7	5	5	2	69	31	7
LOC107987121	35	26	23	2	6	2			LOC105379251	11	23	10	109	30	132
FANCC	585	745	431	56	67	55			ZNF354B	26	45	13	365	189	34
IKZF3	9151	10865	4347	898	895	745			CTSV	40	33	32	158	137	253
SLC19A1	2795	3061	664	161	154	190			NOD2	60	54	11	198	131	201
CD38	446	273	350	34	44	37			LOC105379752	21	31	7	134	58	104
RACGAP1	3517	3068	1541	319	294	173			SNORD13E	3	2	1	14	14	12
PANK1	220	166	53	7	25	16			BCL6	2	9	13	69	70	13
SNHG16	7093	7384	2945	785	691	377			TEX54	3	2	3	24	9	29
KCNQ3	256	412	34	34	15	11			INPP5J	2	2	5	16	4	95
GALNT6	1130	1336	772	75	95	148			LOC105369363	15	22	10	63	61	144
MNX1-AS1	154	181	182	20	14	28			CHST7	83	120	78	837	607	138
XPO4	3222	3572	1008	239	230	188			CDH23	4	6	1	53	19	7
TRIM16	122	120	116	10	22	12			ITGA7	39	30	27	187	99	218
STARD4-AS1	125	297	102	14	17	24			DPF1	24	24	5	189	152	20
LOC112268460	118	86	2	2	4	4			ZNF615	40	36	23	260	217	78
MSI2	7122	8268	3514	678	660	601			RENBP	221	244	138	1032	836	614
CLIC4	6084	8866	6989	764	847	771			IER5	1359	1092	555	3960	2676	3667
SUCLG2-DT	25	43	18	2	2	6			PHACTR1	186	308	171	964	1401	523
NCAPD2	7092	6514	2693	613	540	477			LOC105374746	8	12	12	96	44	50
LINC00562	24	41	24	4	4	2			CIART	20	18	2	133	51	24
SLC4A8	95	100	27	12	8	5			LINC01569	9	16	16	125	46	65
TMSB15A	170	138	87	21	8	19			HAPLN3	46	42	22	416	230	55
SSR3	10398	10488	7310	1145	1113	983			INKA2-AS1	1	2	1	14	5	15
C1QL3	89	138	69	5	18	15			PRKCD	375	362	190	1781	1511	605
PDLIM3	1092	1213	796	96	105	99			LOC107984932	16	14	2	86	46	27
SPATA13	522	507	86	32	39	25			APH1B	40	46	35	352	305	70
MRPL42	2490	2981	1850	198	241	267			CSE1L-DT	1	1	1	11	8	7
CDCA3	1517	1248	481	123	101	71			LOC101927245	4	6	4	54	47	10
IRF4	32378	66916	28968	9003	8152	6107			PLXNB2	2893	3643	1465	10972	6816	7536
LOC441228	59	59	71	7	8	8			SEMA3F	1	1	1	21	14	1
NUCKS1	14739	16117	8466	1349	1611	1684			LOC105374445	16	22	14	203	78	47
SMAD9	15	33	13	2	1	3			FOSB	27	15	23	179	108	69
STEAP3	516	734	194	46	55	36			SNRPGP5	2	1	2	23	11	8
PSME2P2	30	24	10	5	1	1			S100A13	50	51	36	483	240	81
BORA	311	275	148	31	25	23			ZNF850	36	39	14	258	257	41
RPL23AP42	2069	2111	728	163	141	128			RPL7P50	8	8	7	54	26	59
S100A4	8	27	31	1	5	1			CDR2L	3	2	1	14	5	28
DNA2	1043	1176	331	89	72	68			PROCA1	17	8	7	133	35	36
BMPR1B	63	54	11	5	3	5			LINC00537	49	68	28	367	144	184
LOC100421490	54	49	15	4	3	6			PLXND1	31	66	11	340	249	37
SELENOP	70	71	55	5	10	10			SELENOM	20	10	16	96	101	52
TBL1XR1	15239	17872	7596	1673	1673	1449			C6orf132	1	1	1	12	14	3
CAMK1D	3097	3566	2775	326	294	349			PLK3	216	188	95	952	421	650
CASP1P2	41	54	12	3	4	4			ITGB1BP1	2060	2094	1083	9170	7697	2435
SLC39A10	1670	1811	612	156	148	81			ZYX	342	426	141	1462	1204	674
ATG4C	470	577	516	51	58	59			EFNA1	4	3	2	67	40	2
PTENP1	50	49	57	6	7	6			LINC01293	1	1	1	29	8	2
STOM	785	1024	3741	105	139	196			STAC	4	4	4	34	25	19
LYPLA1	2866	3149	1858	265	300	223			UBE2Q2P1	40	45	25	249	102	198
IQCH-AS1	181	228	136	15	18	34			SRRM2-AS1	3	4	1	23	22	7
MYH15	269	297	159	19	26	39			ADAMTSL4	24	25	8	245	147	22
FRY	533	551	253	37	48	56			ANO7	3	5	2	34	20	12
ZBED8	116	130	70	11	10	17			LINC02912	15	11	1	63	33	18
KCNRG	34	41	6	2	2	3			PPFIA4	98	127	33	525	309	227
TLR7	40	36	75	5	5	8			LINC00921	7	4	5	82	47	8
CBX3P9	254	215	93	26	14	22			KAZALD1	13	22	16	165	98	41
CYBB	104	79	58	13	8	9			LOC101927131	3	2	2	24	6	26
LOC107984262	59	59	23	6	4	7			TRIM3	122	104	39	591	300	236
PPIC	66	161	108	7	16	18			MRS2P2	5	8	6	44	24	44
IVNS1ABP	4077	4400	2433	411	389	345			ZNF385C	4	4	1	39	27	4
UBL7-DT	157	150	129	16	19	17			RIPK3	91	89	27	460	283	159
REREP3	57	75	50	5	4	19			PDCD1	9	5	1	42	20	13
CCSAP	2543	2472	1180	141	200	258			MTMR11	64	74	23	496	159	132
SLC39A8	6260	6389	3715	740	656	461			TBC1D10C	5	11	8	134	48	13
GMPS	4915	5708	3074	534	535	426			ZNF154	20	23	5	141	62	42
GDNF	645	666	486	35	74	97			SCARNA7	241	305	207	1760	1009	482
SNHG4	1080	1068	408	91	86	69			DCST2	1	6	3	52	23	5
CRACD	341	355	119	17	39	33			BTN3A3	68	72	28	434	319	96
PLEKHA3P1	42	37	40	4	6	5			PCGF2	49	34	26	353	212	62
ITM2C	44635	48241	39893	8569	8066	7282			SULT1A2	4	4	1	46	10	9
IGSF3	34	59	16	4	2	7			LRRC14B	469	522	231	1983	2278	635
LEF1-AS1	32	23	15	1	7	2			MAP4K4	1400	1515	617	4957	4528	2326
SNORD143	20	21	9	1	2	2			TRIM55	1	1	1	19	7	4
PHGDH	1231	2844	4266	181	261	329			DUSP10	64	89	67	323	453	218
TMEM178B	955	1265	226	71	71	67			LOC105376447	5	13	1	41	18	20
PPIA	46888	50813	28736	9088	7340	4963			ZNF561-AS1	11	14	19	104	82	49
NCR3LG1	19	10	27	2	2	1			ZNF563	16	21	15	128	71	71
LOC102723922	341	637	457	46	45	67			XPC	1738	2049	1205	7416	5614	3626
CCND2	36961	47510	18290	7992	5807	2290			TRIM9	7	11	7	178	138	3
CERKL	17	34	25	2	4	3			UNC13D	5	3	3	105	27	3
TAFA5	524	817	331	51	43	87			TSPAN4	76	78	27	486	295	100
HAUS6P3	27	23	7	2	2	1			RPGRIP1	10	12	8	83	68	28
SMC3P1	92	95	61	12	6	15			RAB11FIP1	805	1217	724	4192	4624	1481
POLD2	7829	9104	4335	1121	869	523			LINC01058	2	1	2	32	15	3
NUP155	5943	6845	2130	517	535	445			ROBO3	4	2	6	33	25	16
TIMELESS	4000	4398	1579	430	349	238			ZNF8-DT	22	17	8	146	94	33
CXXC5	1357	1322	1103	117	122	145			CARD9	5	7	2	74	42	5
FAM222A-AS1	109	84	34	15	9	5			WASIR2	3	4	1	19	18	9
CCNG1	5579	5541	4185	581	694	489			RNU6-2	10	4	2	21	22	35
LOC102724200	134	159	85	11	21	15			CDKN1C	84	93	143	334	288	848
SNORD133	99	88	56	14	6	12			MET	219	183	53	1496	1386	65
UGT3A2	53	38	91	4	8	11			LOC100507006	7	9	16	116	51	25
PCP4	3385	3623	1021	359	266	154			NATD1	69	99	110	734	582	123
FBXO4	98	165	171	9	19	31			KIF3C	95	86	19	548	521	51
SLC37A1	297	336	325	27	44	44			BCAR3	5	10	11	120	109	7
LRFN1	97	83	27	5	11	9			HYAL1	41	43	1	96	33	89
SLIT3	37	99	28	4	17	3			TAGAP	3	14	8	60	50	22
LOC105376217	38	53	17	8	4	2			RNU5B-1	2	5	3	28	14	19
TNFRSF1B	826	798	256	36	54	115			PLXNA3	679	816	167	3069	1213	1040
CYP51A1P2	32	18	19	3	2	3			WNT11	6	5	5	85	64	5
LIMCH1	32	21	19	1	5	4			EPS8L2	285	403	161	1404	1040	640
TENT5C	40465	43750	20560	7962	6352	2915			MTSS2	12	19	13	106	82	46
LEFTY2	952	1292	649	151	97	67			LOC102723795	3	3	2	26	10	17
CLIC4P1	28	110	48	6	6	9			DUSP8	29	31	70	170	122	280
SCAI	1124	1276	452	87	102	87			LOC105372785	2	4	1	5	7	47
SIX1	115	220	132	11	19	31			MDM2	39099	36319	9321	108363	92419	44968
TRMT9B	19	31	27	2	3	5			DLAT	1920	1990	746	9215	10546	914
ASAH2	64	78	45	3	14	11			LOC100132287	5	2	2	55	24	4
TMEM190	38	49	5	1	2	8			VCL	194	205	114	1223	1141	182
MACROD2	382	348	309	38	33	54			LOC112268321	8	22	2	105	37	17
SDC1	24085	24470	13162	3762	2969	1763			ZNF286A	95	92	45	558	425	125
CENPV	74	81	17	6	7	6			LOC728392	54	65	63	612	163	164
LOC105378536	396	442	109	31	40	26			TMEM44	59	105	41	583	245	137
RIDA	85	96	99	6	11	26			HAAO	1	2	1	10	5	15
CARF	256	314	274	22	30	58			TBX1	17	8	1	49	15	32
SUZ12	5849	6339	3180	587	647	532			SERPINH1	66	59	238	518	314	387
HK2	3604	4005	1944	400	344	279			RN7SL4P	40	34	16	131	132	136
GLMN	421	480	197	36	46	39			DNMT3A	354	506	235	2209	1353	648
ZGRF1	1138	1208	319	88	82	78			TGFB2	7	9	2	25	20	43
LOC105372141	40	52	32	4	6	6			MIR1204	20	12	9	154	75	26
MTHFD1L	1192	1711	1699	193	181	123			EHD1	605	676	270	2876	3085	525
LOC107985242	31	28	20	4	4	2			LINC02709	5	12	11	68	71	21
LOC107984459	112	156	44	11	14	12			MIR497HG	18	7	2	74	50	13
LOC101927369	11	14	15	1	1	2			FBLN7	36	48	1	119	44	52
MYRIP	96	149	72	14	12	14			LOC107985027	9	15	3	42	27	56
MEF2C	15901	19545	8360	1906	1925	1863			CLCF1	28	30	9	211	71	59
POT1	1963	2250	1297	169	181	223			TEP1	509	655	184	2340	1373	803
TBC1D7	33	52	18	3	10	2			RN7SKP255	1	1	1	27	8	1
HRH2	4128	4532	1354	367	309	314			POU3F1	4	3	7	33	11	41
RASA4	151	168	47	6	16	28			LOC112268187	7	12	3	45	29	33
GCSHP5	36	25	11	4	2	2			EPN2-AS1	7	4	2	27	19	22
LOC105371787	16	20	18	1	4	2			KCNMB3	6	14	5	52	32	40
PRDM5	445	551	253	40	34	73			TXNIP	2905	2821	6318	12263	11898	8494
LSM5	2410	2498	1625	208	232	254			NBPF15	748	902	508	5560	2996	751
HAUS7	514	488	168	39	49	37			MTA3	99	134	84	859	600	138
IL4R	221	252	123	12	29	37			LOC112268008	4	2	3	41	22	7
DRP2	59	40	24	4	5	7			CYP19A1	5	14	35	46	47	135
NRTN	61	63	76	3	14	15			ZXDB	18	21	15	240	215	13
CREB3L2	7161	9976	7017	994	959	1029			REEP6	5	8	8	62	57	15
NHSL1	124	308	395	29	25	44			NLRX1	76	110	87	620	430	177
CKLF	279	282	195	41	20	35			TOB1	909	752	377	2983	2659	1203
CSPG5	30	25	7	2	2	2			LOC107984529	31	21	2	135	59	25
SEPTIN6	7416	8869	7338	865	1002	1123			SHOX2	18	20	15	145	60	70
RHOBTB3	285	349	428	42	35	52			HDAC11	5	9	28	89	50	36
PLCB1	572	651	481	41	73	90			IGF2BP3	66	99	128	592	530	165
TRH-GTG1-8	51	36	6	3	4	2			CENPUP2	5	12	2	61	13	26
LOC105372439	18	11	7	1	1	1			LBX2	4	1	2	25	10	10
B3GALT9	169	225	249	21	30	33			TSPOAP1-AS1	84	123	30	597	366	106
LOC107985502	315	348	171	33	31	35			ARNT	2617	3000	1430	12758	11043	1998
SFXN1	4837	5658	2346	362	506	598			LTBP4	300	342	175	1965	1076	378
RARB	29	37	10	6	1	3			LOC101928864	2	3	2	15	11	18
LOC101926889	67	80	26	17	7	3			PDLIM7	101	92	52	462	290	239
NR6A1	436	445	85	36	29	31			RDH5	3	14	2	58	19	15
TREX2	18	16	7	1	1	2			RILPL1	10	15	2	77	30	21
TRAP1	4280	4733	1707	469	431	276			LINC00324	35	57	23	222	158	118
LARS1	7386	9523	5846	949	1003	869			ARHGEF3	518	597	190	1490	1354	1180
RAD18	2110	2078	982	145	184	199			SPINK5	26	53	47	279	179	106
PRKCQ	70	76	52	6	10	12			RASSF6	204	197	93	764	609	430
GCSAM	1002	1372	627	107	125	86			FTL	12360	15540	14873	45702	42893	31649
MTHFD2P7	11	21	17	1	3	2			MCIDAS	85	87	39	493	310	133
MTND2P28	11734	11800	4343	932	1073	1344			PLD2	144	162	60	901	402	225
OIP5-AS1	6203	7300	5296	639	840	859			LOC105375218	5	7	5	72	27	15
SAMD12	690	931	469	64	68	102			DLGAP1-AS1	2	1	8	25	17	12
ZRANB3	147	194	127	23	20	17			LOC100507507	9	10	7	60	60	25
TUBBP1	377	219	159	32	32	26			ATP2B1-AS1	8	7	6	49	14	66
LOC728715	152	128	43	9	14	17			LOC107986524	1	3	1	13	5	14
KCNQ5-IT1	22	29	6	1	5	1			ZNF600	127	140	68	597	482	251
CXXC4	2630	3193	1778	220	244	399			LINC00861	137	159	27	780	197	243
KLF12	2448	3121	1531	224	278	257			BLACAT1	4	10	4	88	37	8
LOC107986298	22	18	15	2	1	4			NFKB2	3107	3643	1578	11682	8148	4524
RPS24P8	63	56	32	13	4	6			CYP1A1	1	1	1	11	9	4
HNRNPA3P6	271	242	42	19	21	17			GEN1	2638	2693	781	8671	6760	2539
HAT1	2479	2491	1456	212	252	234			ANKRD44-IT1	3	3	4	15	9	44
SPRY1	566	482	281	66	49	41			KCNH3	5	7	1	51	22	6
GPAM	691	731	279	37	61	101			ITPR1-DT	4	7	2	34	15	20
CBR4	604	898	605	59	88	96			LOC107985241	8	12	2	27	40	30
MCC	5571	5987	2099	523	491	504			KCNMB4	85	161	200	618	584	426
BZW2	2107	2643	1408	283	235	170			PGAP1	214	223	77	1008	704	257
C1QTNF3	137	155	90	13	14	26			PART1	4	3	2	52	19	5
NPM3	1834	2070	986	193	185	140			TP73-AS3	3	3	2	18	16	13
RUNDC3B	42	50	52	6	8	6			LMNB1-DT	1	2	1	10	3	18
NEK5	39	39	18	7	2	5			BNIP3L	595	625	675	3049	3817	767
PECAM1	872	732	591	30	98	188			DDX1	3628	3763	2047	12124	12394	4253
OR7E160P	41	58	21	2	3	20			SPRY2	21	25	24	185	168	40
MCM7	10234	11987	4959	1142	1144	1113			DDB2	1400	1668	1206	4523	3334	5669
TNFRSF17	6231	6244	4142	627	717	733			LOC648987	58	65	46	324	298	128
LINC02362	121	204	96	16	19	19			ADAM11	26	46	7	213	78	54
RBL1	1790	2255	921	156	184	170			ZNF891	50	69	16	493	258	36
LOC101929759	31	53	30	4	11	3			ENDOU	3	2	4	48	27	4
SORT1	1759	1861	1207	134	163	245			DMXL2	220	310	111	1744	1181	164
SPDL1	1592	1580	616	120	123	139			GDAP1	99	75	28	476	425	74
TOP2B	12507	14366	6442	1771	1640	1128			H3C1	3	15	9	55	60	19
GRIK4	62	59	27	3	7	14			VSIG10	2	3	3	49	33	2
HMGB1P10	25	38	14	3	3	4			ZNF267	829	920	389	3298	3049	984
TTC30B	140	167	91	10	22	24			FABP5P9	2	2	5	13	29	14
SLC38A1	16006	23730	14379	2337	2591	2459			CYP2C23P	1	1	1	5	2	26
SEPTIN7P8	18	18	7	1	3	1			ITPKA	39	32	7	132	96	75
IGHV3-23	208	115	87	27	12	16			CD99	26	53	13	188	239	40
LOC100288637	884	708	333	90	72	53			FAM66C	1	2	2	24	16	3
ENPP7P6	293	388	196	15	38	76			LINC02021	9	11	3	53	35	24
GOT1-DT	129	236	69	21	15	17			BLVRB	101	118	314	579	497	694
GCNT1	158	146	65	16	25	10			CCNO	34	37	23	304	119	68
LAMC1	1348	1709	750	79	153	192			CADM4	15	29	5	107	44	56
THAP9	259	233	168	28	26	32			LOC107986437	47	69	70	294	149	332
MTUS1	2008	2407	1150	211	200	188			RAP1GAP	2	5	4	46	50	3
SPTB	358	384	213	52	49	22			HLA-C	4802	5842	3226	17446	15075	7846
LINC00444	41	51	24	8	4	5			SOHLH1	54	70	29	333	188	126
GREB1	95	151	47	4	19	23			IFI6	46	64	23	195	158	176
FBXO41	2813	3447	588	181	186	230			LOC105370687	4	6	3	43	16	17
IKZF2	121	158	77	22	14	13			NR4A2	38	31	20	165	234	57
LOC107984974	687	720	421	67	88	61			YPEL1	15	18	70	168	113	81
ZNF107	915	995	333	78	69	93			RPS25P1	339	381	34	602	567	652
SLC6A9	273	1620	3195	79	146	198			HOMER2	346	384	242	1901	1645	413
TLCD3A	179	198	61	15	18	22			ARHGEF25	181	189	143	1413	879	183
GEMIN2	174	235	169	16	30	36			MAP3K20-AS1	2	4	2	32	11	10
IQGAP2	4140	4699	1531	415	456	291			ARHGEF17	12	13	4	107	70	11
HSD11B2	38	57	6	2	8	2			COL11A2	23	22	8	299	69	21
GNAI1	328	380	136	32	33	36			NFKBIA	391	567	384	2235	1723	815
ZNF232-AS1	162	207	121	14	25	29			DOK2	303	395	216	1230	974	857
CMC4	76	88	75	13	12	10			PRKAB2	895	880	317	5232	2484	622
IGF1R	3951	4916	1340	443	356	303			GEM	203	244	121	777	702	498
DIXDC1	522	540	221	38	52	63			ANO8	276	358	144	2058	917	305
USP2	31	24	13	8	2	1			CAP2P1	1	2	1	11	8	7
PSTPIP2	1554	1810	927	115	132	244			LRRC71	2	3	1	44	6	5
AMD1P3	120	119	32	9	12	14			RNA45SN1	1077	730	5426	6212	7293	2436
ABCE1	6120	6366	3227	786	724	522			AHDC1	145	142	22	671	370	116
H4C5	141	246	310	23	29	42			COL9A2	163	222	236	948	409	995
LRRFIP1	11063	11994	7546	1675	1451	1272			TMEM74B	11	20	7	101	38	47
POLR1G	585	548	225	65	65	33			ZNF788P	43	47	30	218	241	89
PIGW	524	579	197	72	50	33			LGALSL-DT	8	14	5	142	62	8
PBX1	736	929	470	85	70	90			CPEB1	2	2	5	12	8	41
LOC729839	72	79	15	7	13	3			CD74	24720	29153	20508	93869	108593	31475
FABP5P7	330	323	196	26	42	43			PLAGL1	16	18	5	238	160	4
RPS24P19	31	16	23	6	2	2			PARVG	46	57	26	272	126	146
LINC00623	28	52	86	5	12	6			SMC6	2136	2451	1639	9013	8424	2714
MIR34AHG	609	617	126	19	57	87			ACTN1	258	251	66	995	927	212
DCP2	4670	5169	1407	318	455	445			LOC102723345	9	4	5	40	32	21
DPY19L1	7805	8175	4539	938	1000	737			ZNF514	7	25	29	146	71	45
USP13	3169	3510	1730	319	317	332			LOC107986592	18	19	1	39	34	37
SCDP1	44	59	26	6	8	5			SCARNA18B	1	1	1	7	3	13
ZFHX4	29	40	10	3	3	4			MUC19	5	10	6	57	50	15
SAMHD1	4951	5882	1924	487	469	521			TYMP	84	128	57	585	300	196
IMPDH1P8	25	45	10	6	4	1			RNU6-9	5	3	1	17	12	13
ARHGAP22	268	287	96	27	32	21			MAMSTR	3	3	3	29	14	12
RHBDL3	28	40	18	1	7	8			SH3D21	74	87	32	458	199	143
LOC105375740	158	215	144	23	31	18			CAPN2	1119	1154	1140	4411	3751	2557
C13orf46	190	364	92	45	23	15			DBNDD1	17	16	7	108	82	24
GMPSP1	41	53	34	6	6	7			CPLANE1	143	221	70	1168	930	99
H4C2	130	175	67	11	17	25			RNU4ATAC	6	9	3	22	16	55
RNU1-11P	18	18	8	1	1	4			LOC100996756	21	24	33	216	127	50
CANX	66538	67746	37680	19096	18661	16399			SH3TC1	8	26	12	76	36	91
DRAM2	430	494	490	40	85	61			RND3	94	111	136	326	324	716
H2AC4	14	27	4	1	1	2			ZFP41	17	40	37	306	253	26
PLA2G12A	1683	1665	1102	139	167	199			SIGIRR	14	31	23	135	99	65
OBI1	606	691	315	52	79	62			WDR97	15	19	3	131	29	27
LOC105376156	146	202	126	14	24	30			RNU5F-1	14	14	7	75	39	52
TP73	223	250	79	10	33	35			DRAM1	211	218	209	667	599	1017
MTATP6P1	25999	31901	21223	3814	4286	4598			SLC9A3	127	175	66	1882	511	73
NUP35	427	447	170	51	39	36			LINC00260	7	7	1	31	15	16
NCAM2	67	66	30	2	14	14			ZNF383	60	64	48	437	246	106
EIF2S2P3	11	16	9	1	2	1			MAPK8IP1	9	16	5	96	52	18
CBX3P2	16	19	30	1	3	7			TP53I11	36	81	24	267	181	104
XYLB	581	759	245	62	48	74			OAT	1406	1275	747	4066	4487	1978
LRP4	90	109	28	8	7	17			FRG1DP	15	17	8	118	59	32
SYNCRIP	13553	13719	4803	1752	1582	1064			GRID2IP	3	5	1	36	6	11
RIF1	6121	7455	1807	600	655	490			PIK3IP1	166	233	109	1112	706	228
MTURN	1041	1258	838	143	113	112			POLR3GL	392	477	523	1889	1531	1113
METAP1D	336	509	227	50	50	35			SLC46A1	8	8	1	35	19	14
RFXAP	263	421	219	37	34	46			GPR35	3	5	10	60	32	11
USP1	4203	4695	2462	449	503	465			DACT1	11	11	4	45	51	27
HOMER1	1056	1241	548	108	105	105			LINC02802	2	1	2	9	14	9
ST3GAL6	6308	6899	3391	851	796	574			IQANK1	5	1	1	23	25	1
LOC101928409	39	47	26	6	6	5			LOC107984023	10	15	9	41	24	132
SRGAP3	70	96	118	12	16	14			GPR34	3	3	3	11	7	48
DEK	3698	4018	2332	469	414	376			RORA	539	788	388	3638	2901	480
CLN6	6291	7413	4188	994	861	608			DYRK1B	71	116	89	498	372	201
CHDH	510	639	218	35	60	72			PLCG2	857	1035	481	3546	2458	1342
ALG10	1206	1580	661	90	148	150			TNFRSF1B	826	798	256	2793	2492	720
PCDH9	508	578	154	46	39	58			CTSK	124	153	71	890	444	161
PXMP2	486	505	285	40	49	78			DYRK3-AS1	1	1	3	11	6	14
ALG10B	934	1094	547	80	100	121			LPIN2	351	496	160	1569	1555	398
MBLAC2	322	413	279	42	46	45			LOC107001063	4	2	2	14	7	30
H3C8	36	58	38	7	6	7			GPX1	674	943	426	2300	2026	1666
HNRNPA3P5	117	88	49	15	15	8			TNFAIP8L2	8	13	1	50	30	10
TMEM51	59	78	58	7	9	15			LINC02384	12	15	23	173	123	18
TMEM182	35	44	37	3	5	13			LOC101927687	3	1	2	18	8	10
JAKMIP2	1767	1842	1207	155	185	229			IGFBP6	9	17	7	47	39	62
NT5C3AP1	49	46	27	6	8	5			SSH3	6	8	2	83	18	8
AFAP1-AS1	640	772	543	95	91	60			REC8	46	34	8	233	87	54
SLC35A5	831	1007	880	86	122	121			LOC105378731	20	31	5	140	47	48
CR2	1574	1879	941	180	150	171			SLC5A3	1311	1251	221	5436	3287	559
RFC5	1356	1429	593	112	117	145			SP110	670	815	462	2175	2096	1584
EDA2R	1456	1409	729	75	129	258			RPL13AP26	3	4	2	27	13	11
POGLUT3	317	377	255	43	40	44			ABCD2	205	313	396	1527	1396	431
NCKAP5	340	260	138	41	38	20			LINC02608	2	1	3	6	10	22
EFEMP1	383	413	462	24	60	111			RAB5C-AS1	9	9	1	31	16	21
SEPTIN2	7946	8408	5701	943	1041	1089			GRIN2D	50	47	26	402	180	55
UACA	327	306	315	29	38	73			SUMO4	8	4	1	19	10	23
CYP26A1	2924	2841	1937	220	331	432			SCNM1	51	38	10	125	110	116
GALNT13	607	618	312	34	61	120			KITLG	4	4	2	25	30	7
MIPEP	301	367	206	35	45	38			KCNAB3	24	31	8	261	89	24
CASP8AP2	2981	3152	1099	263	281	253			LOC105373762	1	1	1	7	4	10
HMGB1P6	417	430	248	35	58	53			TRAPPC12	408	498	332	2455	1468	599
ELP4	538	681	425	47	67	103			DTX3	393	434	236	2143	1159	535
SIGMAR1	4861	5550	3023	711	610	523			TSNAXIP1	6	14	3	56	22	25
RPL23AP65	45	32	25	10	6	2			LOC105375519	12	10	15	67	39	62
ATIC	4993	5759	3233	736	674	520			CCER2	6	14	2	64	25	14
PUDP	459	585	340	72	51	58			CEP164	721	759	337	3499	2220	694
RPL15P2	56	27	23	6	3	8			ZNF544	353	413	267	1813	1436	500
IKBKGP1	235	144	53	12	24	21			APBB1IP	96	129	82	674	835	88
MRE11	3084	3563	1222	332	291	272			LOC145783	25	24	30	149	131	70
FANCD2	3286	3502	1264	334	334	261			ZNF8	117	132	73	688	600	128
UBE2SP2	111	85	18	7	7	15			NRP2	38	54	119	328	283	140
XNDC1N-ZNF705EP-ALG1L9P	21	27	27	2	5	5			TLR3	3	3	1	12	21	6
LINC02367	19	31	13	3	4	2			SMPD3	138	133	108	954	558	158
TPD52L1	45	69	55	4	9	17			TMEM119	4	1	15	35	49	7
MAP3K21	1293	1242	464	75	119	150			MC1R	38	50	18	358	124	54
CCDC122	15	24	58	1	5	11			VAMP5	30	32	32	195	131	83
ZNF804A	374	355	113	15	46	57			THBS3	44	85	59	650	225	78
SEC63P1	22	20	24	4	4	2			ODAD1	13	19	14	248	93	13
PIBF1	401	482	292	59	41	57			ARHGEF11	811	1032	522	4879	3410	706
PRMT3	968	969	526	96	97	100			HLA-DOB	45	46	17	219	92	120
E2F5	136	133	75	20	19	13			PPM1M	110	125	249	863	472	352
LINC00896	120	180	56	21	11	19			HEBP2	165	178	138	910	661	269
SNRPFP1	27	27	20	2	6	4			TMCO4	109	105	59	459	415	179
MEST	1055	1063	303	73	70	132			LOC107985875	4	12	5	52	12	42
NLN	1810	2166	769	192	155	181			BSN	58	68	6	297	108	60
TOPBP1	6617	7241	2647	787	740	629			LOC107985416	5	3	8	34	7	58
ITM2A	1867	1983	1531	202	250	214			DKK4	1	2	5	8	8	33
RPL41P1	395	1096	239	77	63	51			RPAP3-DT	14	31	31	169	100	59
FAM78B	105	151	36	12	11	18			ITGB4	32	46	36	165	108	193
GAS2L3	393	380	184	37	57	35			LRP8-DT	2	13	4	48	24	14
CCNB1	4443	3967	2093	594	525	305			ZNF211	94	105	59	556	354	147
TNFSF10	129	195	124	9	20	54			MSANTD4	526	598	297	2781	2256	438
NCMAP	36	33	31	1	5	22			ANKRD35	8	1	1	6	15	16
SPAG6	12	13	8	1	1	2			SAT1	158	124	132	788	466	293
NASP	5188	5300	2514	606	590	541			TSPAN14	473	532	169	1858	1841	390
KHDRBS2	68	95	58	12	8	16			HES7	16	14	9	105	42	43
SIAE	571	757	512	64	73	101			CCDC194	23	23	18	156	39	116
HMGN2	8667	7883	4759	973	1035	993			MYLK3	3	21	2	40	46	10
PRKCA	2807	3082	888	234	214	286			PIAS3	667	689	333	3462	2377	523
IGF2BP3	66	99	128	20	20	8			ADCY4	2	2	4	49	18	3
CHEK1	2200	2422	1036	211	275	184			RPL41P1	395	1096	239	1275	1085	2248
FANCA	1204	1278	332	123	113	75			LOC105371554	3	7	6	26	7	75
ADAM10	13486	13805	5258	1552	1636	1508			FCRLB	5	13	8	72	49	17
RAD51B	47	64	42	7	5	15			LOC105371461	13	25	16	114	45	80
EIF3FP2	33	44	10	7	3	3			SERPINE2	602	657	586	2223	2198	1297
COQ3	339	327	201	26	36	65			SLC34A3	19	12	1	102	31	9
DUT	3940	4026	2446	433	473	471			GSS	673	860	408	2195	1745	1667
LOC105372521	12	15	7	1	2	1			STS	651	746	553	2949	4118	608
CXCR4	901	995	518	54	109	157			FBXO6	71	68	27	337	192	117
RPS3AP5	74	31	36	14	8	3			TNFRSF8	146	127	30	385	373	202
LOC102723373	14	28	3	1	2	1			SOBP	36	37	3	130	113	28
PFN2	326	354	1116	20	91	167			RPS16P5	9	18	1	27	20	36
H2BC18	309	720	333	41	61	77			STARD10	64	85	108	346	305	258
TMEM147-AS1	162	250	166	14	30	51			WSB1	881	825	538	2903	2316	1449
WDR17	90	123	84	9	10	39			LAT2	162	218	208	865	661	483
IFNAR2	4443	4795	2709	506	547	578			ITGB3	2	1	2	15	19	3
RPL10AP9	50	31	16	9	4	3			TNFRSF10D	600	543	372	1811	1369	1393
SHMT2	7600	11762	15111	1797	1652	1507			SPHK1	10	16	5	67	49	25
FAXC	28	29	25	3	4	7			FRG1EP	19	9	5	95	47	20
RMI1	1232	1392	580	104	136	132			HEG1	77	103	60	764	993	32
LOC105370774	35	47	12	5	3	6			METTL27	40	43	35	277	95	133
CSNK1E	205	170	76	16	31	19			LOC102724479	1	7	1	16	13	7
TOMM20L	18	13	5	1	2	1			CNIH2	12	9	7	65	59	20
DDX21	15267	14736	6271	2474	1996	1237			ABTB2	86	94	11	390	219	68
NEMP1	5720	6120	2539	580	643	724			LOC101928817	3	5	1	20	12	9
DYNC2I2	1753	2048	876	218	188	151			AK1	99	85	33	308	114	419
RAD51C	394	358	293	38	44	68			LOC100289561	6	24	1	43	25	17
OTULINL	786	1019	531	91	93	105			TM7SF3	2781	2634	1359	7485	6246	4203
HAUS6	1222	1323	506	109	114	128			INPP5D	1638	1939	844	6304	5579	1626
SFMBT2	2018	2865	1106	244	235	226			LTB4R	252	336	143	1816	484	447
GLIPR2	455	526	567	31	82	123			IL16	1928	2407	1038	7463	6130	2103
KCNMB4	85	161	200	23	17	28			IRGM	1	3	7	29	8	17
DPY19L3-DT	21	29	23	2	1	16			ADI1	2653	2393	2217	7404	7116	5186
FZD3	4738	5212	2460	515	593	572			LOC100129774	3	1	2	37	16	1
GOLGA2P5	298	398	142	21	37	64			STAT6	1908	2653	1209	8222	5251	2915
LOC100506258	57	91	66	5	13	21			DYRK2	957	1023	174	3149	2457	570
LILRB4	82	121	197	19	22	19			MATN1	1	7	3	19	17	12
LINC01145	77	119	153	18	16	20			MIR4477B	14	10	6	48	14	104
TMTC4	451	514	263	67	52	46			DHRS2	8	10	14	51	63	32
LOC105378730	16	18	10	1	3	3			SPOCK2	47	70	76	348	288	122
LOC653653	27	35	29	5	4	6			HAGLR	2	5	3	33	14	10
LOC107984763	100	103	30	11	10	14			LOC105371520	2	7	4	29	18	16
SNORD88B	37	41	9	3	7	3			AMZ1	84	125	47	657	339	105
LOC642502	67	74	32	9	12	7			HTR7P1	10	6	3	42	42	12
VMA21	3799	3922	1906	396	414	444			NEUROG2	3	18	10	93	43	15
PRELID2	343	455	421	38	58	80			BBC3	405	689	575	1688	1171	2192
PAIP2B	320	483	442	41	50	91			ICOSLG	199	179	41	626	478	207
LOC105378120	44	47	10	3	7	5			SLC12A4	749	899	313	3126	1562	1090
POLR1B	3822	4018	1459	481	411	292			CFAP276	5	5	1	36	11	8
WDR12	2588	2936	1377	373	306	219			NUDT14	51	71	54	399	185	127
MEF2C-AS1	53	112	71	21	9	10			TULP2	2	4	4	26	9	20
PBX3	533	635	521	56	78	97			PLAAT2	15	9	4	49	58	20
FAM201A	121	139	111	13	20	29			LOC107985767	3	10	2	19	13	29
EMID1	192	187	171	15	40	36			LOC105274304	1	3	1	15	8	5
H2AZ1	13325	13715	12060	2168	2194	2028			PRDM2	2511	2763	934	9803	7500	1582
MIR4712	48	66	25	6	7	10			LOC105371449	15	18	1	89	50	7
MPP2	81	106	37	3	15	29			EOMES	13	10	1	47	41	8
LOC644462	31	30	16	1	9	6			PCBD1	92	87	90	337	257	374
FAM117B	357	413	184	45	45	40			CFAP251	1	6	1	34	9	3
SMAD3	597	834	821	42	102	214			SNORD15B	8	13	6	54	49	24
ALDH18A1	3908	4627	1516	392	424	445			ZNF286B	50	42	18	232	180	58
LINC02528	216	277	120	19	30	43			SPOPL-DT	11	8	15	56	32	60
KIF24	868	1019	397	111	82	89			THSD1	12	18	9	76	44	49
SYNJ2	1044	1222	489	119	127	90			ZMYND10	9	7	3	73	26	11
IFNG-AS1	2627	3190	1193	303	291	259			TSKU	38	24	22	135	112	88
HNF4G	52	45	28	2	15	9			MYLK2	17	12	2	32	33	40
RPL23AP74	98	80	27	9	11	11			IFITM10	3	1	7	46	40	1
PAQR3	647	643	458	43	91	116			MIR23AHG	294	269	67	875	258	796
PSPHP1	249	301	326	42	52	36			JPH4	1	1	1	7	2	14
LOC107986332	18	24	20	1	5	6			SCARNA28	49	30	40	243	124	110
POU4F1	86	146	71	8	12	39			SCNN1D	17	18	4	128	34	26
ARMC10P1	119	127	82	20	17	16			AIF1L	5	2	4	19	9	32
PPP1CC	6220	6218	3234	732	774	762			ACSL1	247	270	265	1031	924	606
ACACA	3513	4053	918	386	349	237			EVA1B	17	15	14	118	41	56
SFXN4	1327	1457	773	134	157	145			HIC1	50	37	16	190	104	98
NXPH4	14	39	206	3	9	18			LOC101059948	5	2	1	25	18	3
GRHL3	546	563	198	45	63	60			DOCK11	336	527	250	2182	2287	251
GJB2	1746	1874	1236	151	188	305			LOC112267907	15	9	1	113	36	3
PHYHIP	19	43	15	4	3	5			LCAT	87	111	24	442	156	171
PRR15	707	764	276	51	89	84			PRX	34	30	29	222	124	66
SLC38A2	11345	24038	16162	3713	3134	1770			BMP2K	443	492	317	2641	2412	295
RPS3AP21	196	160	202	40	30	19			FTH1P7	12	16	6	43	40	60
NAPEPLD	246	352	195	21	46	58			S100A1	6	9	9	113	26	15
AGL	468	545	159	58	55	37			FAM171B	312	384	222	1660	1386	337
LOC105379326	67	72	18	4	9	13			TCF7	38	46	5	133	112	48
MOB1B	414	458	187	38	48	60			LOC101929107	44	48	17	263	191	44
PMAIP1	235	816	707	60	69	92			CORO1B	131	168	132	1136	381	231
SMARCAD1	1626	2029	906	157	192	211			ITIH4	18	21	13	247	52	28
RECQL	1565	1885	700	155	179	159			LOC107986465	19	32	5	107	133	20
LOC105374968	25	27	43	4	7	5			BDNF	11	26	6	60	34	72
SNORD14B	59	49	14	14	5	3			ESR2	31	38	14	242	134	35
AURKA	1864	1648	879	208	195	146			LOC102724745	119	179	91	576	297	429
SLC35G1	198	231	164	17	39	42			DGCR5	15	23	14	207	61	28
LOC100287896	53	55	63	5	12	15			LOC100422317	5	5	1	25	14	9
PTTG1	2569	2167	1366	285	246	262			AREG	18	25	54	97	85	171
C4orf33	166	203	231	17	40	44			SCARNA5	3	6	2	24	7	25
DGKD	2944	3626	2011	454	371	354			NBPF20	173	196	100	901	694	189
FUT1	91	215	725	17	37	91			LOC101927377	17	30	3	102	41	34
WDR89	433	461	205	43	51	57			RPS26P21	6	2	1	7	8	25
ELL2P1	50	49	32	5	6	14			TRIM2	68	75	25	191	154	230
CCP110	1864	1694	809	142	174	222			CTTNBP2NL	22	24	3	86	71	24
METTL7A	11355	13204	6367	2034	1841	1245			TRAF4	1004	945	360	2612	1487	1962
SNORD70B	20	11	3	1	1	1			CENPBD1P	37	56	43	246	198	96
PSD3	74	84	75	6	14	26			PTPN6	1811	2052	1428	6108	5821	2877
GTF3A	4329	4615	2379	645	610	410			GSN	12	20	36	164	115	31
LOC642969	741	673	235	80	59	68			RNU6-1016P	16	6	7	33	22	73
SYT1	934	831	702	112	117	98			ICAM5	73	110	28	702	181	80
EDEM3	13235	13033	4851	1426	1648	1718			RNVU1-18	4	4	3	22	10	24
SNORD19B	49	31	12	7	2	6			CLN8-AS1	9	15	15	80	64	31
TAF4B	3045	3118	1603	386	394	271			TGFB1	1239	1315	518	3306	3506	1503
NBEAP2	357	438	159	42	44	44			GBAP1	98	94	20	412	172	131
ERAP1	5122	5250	2576	575	682	616			LOC105378694	10	5	1	17	4	63
ZNF501	85	107	86	6	20	30			CXCL16	88	90	80	291	260	358
CDKL1	95	162	96	23	26	11			LOC105378248	4	17	4	59	25	19
LOC105370203	10	23	22	1	6	3			CFD	39	59	13	186	91	109
DBF4	2502	2247	1522	332	273	245			LOC110467534	27	20	5	62	70	50
GFOD1	576	548	146	54	57	47			ALOX5AP	177	238	1018	913	946	1443
LOC441155	123	133	54	12	18	20			ZNF268	113	134	63	765	716	70
FOXRED2	1634	1974	816	125	188	244			RCOR2	15	16	11	103	45	42
NUP210	26100	30983	11869	3588	3862	4504			OAS3	94	149	96	297	263	684
ERI2	253	216	117	17	30	48			LOC102725254	3	12	11	31	20	55
GLDCP1	22	22	4	4	1	1			UBASH3B	272	266	104	945	1098	219
AANAT	39	48	16	3	8	7			NPAS1	23	24	7	136	81	28
CHSY3	146	151	80	9	32	27			E2F6	265	304	196	1217	1068	351
DMD	84	96	23	5	13	16			FBXO27	2	2	9	25	20	11
GAS1	38	54	30	6	12	5			ZNF493	155	179	125	823	509	276
GATM	838	990	776	99	115	134			SEPTIN8	454	483	319	1792	1286	768
XYLT1	4064	5253	3666	680	646	642			TNFRSF13C	28	36	14	117	70	108
SLAMF6	321	376	160	20	52	64			FCHSD1	370	436	127	1695	653	487
F8A3	32	33	24	3	6	8			LDHD	8	6	11	70	32	20
PIGUP1	29	16	16	3	5	2			FOSL2	563	431	239	1744	2185	388
TLE5	1465	1732	917	177	160	189			PTP4A2P1	14	9	5	51	41	27
LOC647481	17	61	8	1	5	8			FBXO44	308	292	131	1072	428	715
MCM5	6757	8567	2406	833	774	844			TSPAN14-AS1	3	5	1	18	17	6
STS	651	746	553	78	94	96			GOLGA6L5P	10	32	19	100	57	70
KCNC4	191	273	85	23	42	19			RMRP	2011	2260	644	4806	5481	2077
SUSD1	71	66	26	9	24	3			TUBA1A	1249	648	248	2373	2755	691
LOC105369863	13	15	12	3	2	1			RNF144A	59	119	110	540	688	79
PTBP3	4011	4864	1966	525	528	470			LRRC8E	20	20	13	169	42	50
LRRC37A6P	26	18	13	2	3	5			LGALS1	1626	1992	1061	4094	3821	4169
DHCR24	6060	6358	1564	743	622	483			OR4C6	7	8	2	14	16	44
CTNNA3	14	17	51	1	5	9			LOC107984936	4	2	1	17	7	10
ENPP7P11	43	47	27	5	5	13			EIF5A2	222	223	86	718	622	306
GUSBP15	68	93	32	10	7	17			ETV5	104	126	672	1076	1380	191
NUDT8	476	590	277	71	71	47			CENATAC	281	349	65	853	437	514
LOC107984837	129	139	15	17	9	11			ABHD11-AS1	4	8	1	21	10	16
GEMIN5	3352	3332	703	396	285	189			LOC105371592	15	26	14	104	65	54
LOC105370756	24	21	5	1	2	5			SNTA1	103	99	46	317	286	218
SMC3	6976	7848	3824	930	1043	893			LOC100287036	14	18	1	29	19	41
CBY2	97	111	64	20	16	12			WDR93	1	6	1	15	9	7
CD4	25	13	36	3	4	5			CDK13-DT	12	11	8	78	22	45
FAM111A	4194	4493	2033	428	491	618			ACADS	108	131	124	571	469	223
ADAM22	885	953	488	89	97	121			ZC3H12C	381	392	178	1661	1565	268
DNMT1	11213	12538	3339	1462	1367	1205			PANK1	220	166	53	629	500	208
CATSPER3	28	33	19	4	2	11			IQGAP3	1272	1269	415	3457	1948	1932
TFAM	3175	3444	1450	294	338	462			SRP72P2	2	1	2	17	8	6
FANCM	610	560	156	60	64	45			RASL11A	9	16	4	47	32	33
ASXL3	35	38	5	2	3	6			SGMS2	17	24	11	101	58	52
LDAH	1401	1511	820	144	157	183			CLTCL1	9	10	4	67	43	11
ENTPD1	1289	1646	769	196	170	122			PTMS	419	638	248	1563	1748	593
ST3GAL5	2275	2600	2632	237	358	538			DOP1B	104	101	55	440	345	149
CYCSP10	45	60	10	6	4	8			LOC101927949	3	9	8	20	15	57
MTRNR2L2	141	70	69	22	15	11			PRR33	101	128	22	684	173	103
CYP51A1	7352	8301	4387	1423	1191	720			GRINA	1289	1616	1074	4628	4036	2197
HAUS1	587	711	443	81	82	80			BNIPL	35	39	19	322	60	68
C2orf15	145	162	83	13	20	38			LOC107985770	10	12	1	55	21	10
MYOT	59	74	57	9	9	18			FOXP4-AS1	7	4	5	42	27	12
RPP25	351	412	211	48	56	40			CCDC200	8	6	1	75	23	2
SEC11B	26	24	52	5	4	9			INHBA	3	7	8	33	73	7
HOOK1	1632	1623	772	171	202	146			MAP3K12	657	808	242	2410	1109	1034
RNF227	62	76	29	9	9	11			TRIM73	2	1	1	9	5	8
GNB3	68	64	19	8	8	9			ZFP90	164	227	219	997	754	314
RNF5P1	16	11	5	1	2	1			NTNG2	11	3	4	38	13	25
INTS6P1	28	17	10	6	1	3			TP53INP1	4093	4494	1921	12218	9411	4270
CYP2J2	341	330	131	41	40	35			LMNTD2-AS1	11	9	2	77	19	12
CHRM3	2180	2739	1427	296	267	310			LTA	22	31	20	113	114	63
RNF2	533	524	274	53	61	77			RNFT1	97	83	59	387	275	171
PLAGL1	16	18	5	1	1	4			LOC105375785	8	13	2	43	34	14
SNORD19	44	27	5	3	4	3			DCP1B	333	385	210	1176	794	719
TASOR	2751	3238	1814	395	409	322			LOC107985888	15	22	3	93	42	21
LOC107986406	31	26	12	3	4	5			SLC46A2	11	5	2	56	24	8
TFCP2	551	682	411	55	88	96			LOC107986363	13	17	7	66	41	41
FHL2	247	261	135	27	32	43			MKLN1-AS	20	21	28	113	97	61
CKB	19	17	18	2	6	2			DGUOK-AS1	6	5	9	40	35	17
FARP1	703	878	478	77	86	125			MIR616	5	32	12	70	21	84
CNTN5	155	183	78	15	22	35			LOC100422495	10	23	1	59	26	14
SERPINF1	117	103	88	13	28	16			GOLGA2P11	7	11	3	35	14	38
RWDD2A	180	193	298	31	33	47			GBP1	176	259	81	481	473	511
FKBP1AP1	29	40	3	4	2	2			LAT	359	427	287	1312	941	851
IL6ST	13382	15866	6397	2275	2209	1639			ACSF2	154	206	179	999	516	321
STYX	602	630	350	75	81	69			MGARP	5	11	4	21	21	40
LOC374443	176	301	289	23	44	64			LOC107984434	4	6	2	19	8	29
EEF1A1P4	57	40	4	4	5	3			PFN1P6	14	43	10	293	87	15
RGCC	131	118	54	24	17	12			LOC105374121	2	4	4	11	16	20
LOC110467538	245	166	965	56	46	66			ID2-AS1	2	3	4	31	14	7
NTRK3	243	349	95	12	43	64			WFDC2	5	2	2	10	11	21
LRATD2	717	2287	1282	160	172	208			PLCH2	3	2	8	55	21	5
MZT1	539	605	592	66	74	120			PLAC8	89	183	140	452	359	459
FXN	1318	1359	534	121	139	145			PPL	15	12	4	49	28	40
CYCSP45	35	23	15	4	6	3			UPB1	1	1	3	25	12	1
TMEM64	563	606	327	60	70	86			SIRT4	8	15	23	82	35	58
GART	6251	6864	3124	999	868	723			GNA11	57	39	29	453	339	20
LOC101929140	18	27	35	5	3	7			LOC107986422	14	16	5	34	24	91
KIAA1958	1200	1409	306	103	110	127			NCF4	6	5	6	39	18	22
AOC3	148	160	111	14	35	27			STPG3	3	11	2	61	15	7
UGGT2	1399	1444	963	148	188	184			PIM3	826	685	394	2580	1934	888
EML4	5090	5925	2930	759	761	690			MVB12B	45	41	76	213	179	153
GLT8D2	55	76	74	12	9	18			CREG1	1742	1813	1856	4908	5175	3979
LIG1	4082	4205	1454	527	464	381			BTG1-DT	17	20	24	61	37	191
CHN1	135	109	27	19	16	9			VIM	11996	9759	5882	25606	27307	10698
LYRM4-AS1	43	57	13	3	4	18			CRYBG1	9	24	15	143	110	14
SLF1	1285	1379	376	122	136	110			SDAD1P1	19	10	41	108	92	43
SLC31A1	1901	1893	990	140	256	271			SNX21	109	91	39	481	217	139
OPN3	147	186	99	22	24	27			GOLGA4-AS1	12	18	16	104	85	25
LOC107985877	5	17	15	1	2	2			NUAK2	288	310	198	1226	1040	341
MRPL3P1	29	33	36	9	2	11			LOC100130992	6	7	1	46	17	5
HNRNPA1L3	1528	1413	430	177	141	104			CAMK2B	4	4	4	24	22	12
THSD1	12	18	9	1	4	2			IPO5P1	107	128	56	449	314	192
CNOT6LP1	39	45	14	2	6	13			LOC107985203	20	16	4	67	23	56
LOC105369760	18	39	6	3	4	2			EFNA3	64	49	19	270	228	47
ZNF572	16	22	35	5	3	5			SPIRE1	31	47	21	271	226	26
RNF170	142	197	210	17	43	40			ZFYVE1	238	287	151	1210	887	243
MAN1C1	816	889	1784	187	167	124			SNORD12C	8	12	8	60	27	34
GIN1	241	328	168	35	29	58			CLEC18B	2	6	3	36	7	15
HNRNPA1P10	682	677	232	103	69	51			NBEAL2	6057	7364	1043	18381	7916	3920
BVES	330	338	197	31	43	68			PHB1P2	8	1	1	14	6	13
RALGPS2	1083	1199	579	110	159	120			FILIP1L	15	11	7	41	25	74
IL9RP3	36	42	9	4	5	5			ZNF396	13	8	10	54	36	37
BIVM	333	458	375	31	63	107			SPAG4	52	48	18	187	135	85
GMNN	1959	1643	680	181	185	181			ZNF808	217	256	134	1153	826	198
LOC441711	17	21	9	2	3	3			ITPK1-AS1	5	3	2	26	9	13
IFT172	416	522	259	68	59	53			FAM239A	1	2	1	10	8	4
SPARC	1651	1652	677	110	182	250			FES	39	43	24	228	167	51
SLC7A1	4718	9779	6362	1289	1187	1011			B2M	17097	19584	12100	47710	38362	25476
ZNF664	4528	4703	2668	698	623	599			EXO5	35	91	33	257	230	76
EIF3CL	2814	2724	1616	287	295	499			TRIM16	122	120	116	641	460	172
SSX2IP	339	369	187	43	46	50			NFKBID	165	157	42	494	219	327
TCF4	4793	5894	2659	598	738	791			LOC107986364	15	18	1	32	27	26
USP37	1349	1659	464	139	152	137			RHOD	25	28	44	137	85	119
CEP57L1P1	27	29	13	4	11	1			SP100	1181	1347	1062	3862	3490	2085
HINT1P1	16	12	7	2	2	1			IER3	14	23	8	108	51	31
RBBP4	9207	9904	4381	1402	1351	1209			LOC101927439	4	3	9	33	35	9
LOC105373711	85	95	61	22	17	9			SEMA6C	11	27	12	168	52	25
GPD1L	722	715	303	63	69	120			ZNF641	307	372	244	1644	1011	377
FDXACB1	278	304	155	41	34	43			ZNF724	91	120	30	422	433	70
KRT80	60	85	117	10	19	20			LOC105372160	5	3	2	3	8	72
GPD2	146	148	72	12	27	29			MFSD4A	16	21	13	89	82	36
RAD51AP1	1227	1296	736	131	153	165			GRN	1678	1921	1028	4311	3749	3294
LAMP5	8002	7995	3242	773	970	1418			HMOX1	74	91	62	258	253	232
NRCAM	50	109	28	14	7	12			EIF1P6	10	7	1	22	8	32
KANK2	765	729	326	65	79	117			TET2-AS1	2	1	1	8	4	10
GRPEL2	2050	4090	1630	348	389	380			LINC00052	2	2	3	8	14	14
GAPDHS	145	195	76	19	25	27			CBLN3	93	123	39	600	173	150
SLFNL1	129	152	37	27	20	9			LOC107984593	10	9	1	38	13	15
MIR222HG	143	155	25	13	17	19			CECR2	11	33	41	278	204	13
TRUB1	972	1295	610	100	155	144			LOC105373456	15	20	16	103	81	34
EIF4BP6	789	822	710	159	115	82			ALDOC	369	477	432	1499	1633	658
MOCS2-DT	48	80	55	7	9	23			LOC105377763	12	19	1	46	17	23
HIBADH	491	541	396	62	74	84			RPS14P4	4	7	7	8	8	178
FAM32BP	22	56	5	7	2	3			LOC105375674	45	55	49	266	144	121
MLLT3	824	965	515	84	127	117			GLUL	520	632	288	1714	1769	643
CACYBPP2	116	49	24	7	8	19			LOC100130691	46	58	81	190	145	291
ARL5B	1716	1864	800	150	203	247			RNU5D-1	30	26	5	57	39	110
H3C3	33	72	45	8	8	13			LOH12CR2	8	11	5	42	21	35
TRAIP	487	465	211	46	63	65			PVT1	184	223	149	756	423	510
SLC44A1	9402	10404	6404	1532	1602	1627			TMEM106A	62	92	34	410	224	80
LOC729086	91	111	130	24	20	17			ITGA10	11	7	3	69	22	12
ICA1L	123	113	103	17	22	24			SLC39A5	3	4	1	24	6	8
CALML4	596	729	389	71	102	82			SLC43A2	204	228	135	759	691	310
SPCS2P4	783	645	433	64	88	130			LOC101928933	20	11	3	25	22	78
ADAT2	1062	1216	290	136	138	66			LINC00471	4	11	18	45	23	49
SEH1L	3023	2777	1123	331	343	290			NR1H3	20	35	12	141	92	38
ADGRA3	1171	1387	542	130	136	148			ANXA2	3007	2691	1103	5491	6211	3698
RPL4	62498	77834	60118	48371	40911	29207			USP51	119	131	54	453	355	169
PSAT1	826	4702	9526	451	539	613			CD63	2764	3183	2987	7564	6893	6790
WWC1	1633	1662	596	207	166	144			GRIN3B	27	21	1	123	23	15
FAM86JP	65	154	108	23	19	16			TTC34	9	5	6	100	23	9
MARVELD2	87	119	90	18	13	27			WDFY1	904	1035	788	3890	3698	870
HMGB3	1437	1458	916	196	185	162			CACNB3	372	355	137	1247	686	467
MDM2	39099	36319	9321	5169	5421	5654			SP2-DT	23	20	20	70	77	87
TMEM97	3819	4109	1874	312	515	770			KCND1	69	56	25	560	109	62
SCN9A	1274	1717	733	261	197	106			DAB2IP	62	74	43	411	301	59
FAM95C	92	80	17	4	18	14			LOC112268163	19	17	10	134	48	30
RPL41P2	77	140	28	14	16	11			LMBR1L	237	287	151	1309	559	327
SLC2A13	279	311	125	33	43	39			GRAMD1A	290	304	254	1228	902	453
NUDT15	636	622	292	63	89	78			PPIAP72	6	3	1	8	11	18
SINHCAF	2212	2791	2333	318	433	408			CFL1P1	4	9	5	27	18	28
TTF2	2155	1976	579	281	230	128			ZNF219	57	65	40	241	205	116
CEP72	1212	1224	292	140	97	107			SH3GL1P1	15	15	1	63	21	13
LOC100419515	139	157	71	21	30	16			USP46-DT	4	9	9	57	44	10
IQCH	49	69	75	10	15	13			FA2H	3	2	1	13	6	9
EIF4EBP1	977	1692	2844	209	271	280			LINC01588	22	26	39	152	69	93
CLEC2D	111	174	179	14	34	43			ZACN	9	3	3	33	11	19
TMED10	7907	8330	6668	1442	1482	1284			LOC101928068	3	11	1	28	18	6
CEP57L1	1445	1510	955	179	195	188			LOC105369968	199	173	58	770	258	277
ELMOD2	1570	1602	931	167	203	215			LOC102724594	168	82	53	647	156	212
TIGD2	352	375	287	28	79	76			SPG7	1107	1345	436	4154	1858	1349
LOC110467534	27	20	5	2	4	2			CATSPER2	10	9	1	19	7	46
NAIPP2	55	64	54	7	12	17			C1orf56	71	87	63	369	261	134
GNL3L	4410	5678	1777	702	619	524			IL1RN	2	1	6	15	5	22
NPM1P39	26	9	12	2	3	3			LUCAT1	18	17	36	80	46	133
ZBED3-AS1	5	10	29	1	2	3			RELL2	122	127	38	627	224	134
HNRNPRP1	32	38	20	10	7	3			LOC105374748	12	10	9	54	18	62
LOC100130548	12	13	4	1	1	2			LOC101928264	1	1	1	6	4	7
CIBAR1	57	87	44	16	6	18			NUTM2D	2	4	1	15	7	8
MTMR8	90	128	40	5	27	25			LOC105378730	16	18	10	106	46	35
PA2G4P1	33	28	6	5	4	2			LPAR2	32	41	10	148	86	54
RASA4B	176	170	96	9	50	37			TPM3P9	130	159	58	479	367	202
MYCBP2	13457	16674	5057	2108	2192	1869			CD3E	46	51	66	141	154	255
DCAF17	922	1053	614	142	115	124			RPS7P3	16	5	4	21	24	43
RASA3-IT1	150	182	133	43	28	17			ID3	342	325	136	764	891	498
EEA1	1291	1437	572	145	148	157			LRRC37A2	99	121	60	466	274	176
POLD3	1704	1876	761	243	199	168			FSTL3	26	35	10	174	103	29
CFAP54	32	64	51	13	7	10			GSDME	23	30	24	83	58	157
SLC4A1APP1	18	27	21	5	7	2			FDX1	565	577	474	1898	2032	735
CTDSPL2	2122	2393	1165	218	313	313			INF2	360	404	118	1151	659	474
HMGB2	10511	9717	7741	1875	1736	1772			APOL3	273	306	196	833	568	773
SPRY2	21	25	24	2	5	9			MEAK7	65	56	49	367	251	68
GMCL1	2127	2180	1385	226	304	347			NDRG4	139	248	55	893	508	113
S100PBP	2987	3336	1547	390	394	427			RNU6-3P	5	6	1	18	9	15
KIF4B	24	19	4	4	2	1			ANKRD49P1	9	11	2	38	13	29
HMGB3P24	57	64	20	13	11	5			ZNF425	34	31	45	179	135	79
ZNF443	172	221	65	27	27	23			TNFRSF10B	3172	3351	2719	9563	6799	5427
ZNF93	343	380	173	52	39	55			LOC105372462	4	7	3	23	10	28
RAD54L	1181	1313	412	138	131	118			GSE1	1180	1390	664	4521	3540	1056
LINC01018	26	14	4	5	1	1			ZNF525	138	191	112	647	518	223
CHST9	17	29	5	2	3	3			ANKRD24	11	18	37	175	49	39
PFAS	4502	5067	906	565	515	322			RHOT1P1	15	17	8	64	26	67
ALG8	2498	2682	1107	369	327	240			SP7	2	1	3	16	4	13
G2E3	541	544	235	62	62	78			ZNF589	305	389	106	1399	653	292
DCLRE1B	371	390	183	35	45	82			WNT6	10	23	4	48	16	69
WDR3	2190	2259	696	250	237	203			LOC107984224	2	5	9	17	21	22
CHD3	3138	3551	1110	332	385	389			RPL7L1P3	8	8	1	22	16	14
STARD5	373	482	171	30	70	69			SERPINB8	66	109	72	369	458	97
MSMO1	3695	4073	2689	695	612	503			SOX4	953	1210	702	2229	1635	3565
RBBP4P2	20	17	7	3	1	4			INPP1	115	159	132	459	287	487
MBNL1	12422	13670	5132	1908	1929	1800			OSR2	11	11	7	53	29	35
PAK5	82	80	80	7	14	39			TTC8	48	52	31	231	219	60
MTUS2	11	19	13	2	1	6			CCDC3	7	1	3	14	9	19
PIM1	2125	2200	922	196	263	296			NEK8	128	120	57	408	243	259
LINC01850	134	195	47	41	21	10			C5orf34	117	153	104	452	411	275
LINC01138	140	328	283	31	40	61			CAPN12	27	23	11	170	55	37
NUP160	4254	4696	1018	484	480	399			MOV10	269	325	203	987	587	646
SKIDA1	15	47	26	2	10	7			SHFL	287	320	120	950	447	552
EIF4A1P7	36	32	7	11	3	2			ECHDC2	79	93	47	337	143	228
OCLNP1	32	55	20	7	8	6			UBB	6971	7262	4702	15270	14626	11323
NALT1	33	49	27	6	10	7			PNOC	50	60	33	132	176	166
ST6GALNAC2	23	17	5	3	2	2			FAM86GP	8	10	1	38	13	12
ENTPD5	211	306	166	27	35	64			LOC105371229	1	1	2	12	6	5
H2AC16	20	65	42	4	13	9			ARL17A	62	96	32	335	124	158
TXNP6	43	19	2	3	1	3			LSP1	2200	2478	1507	6524	5129	3314
SSBP2	2375	3124	1721	363	403	386			LOC100287808	5	3	1	16	7	12
TFIP11-DT	50	70	92	12	14	16			HEATR9	7	12	3	36	19	25
HADH	2930	3435	2296	467	515	459			ADIRF-AS1	8	9	13	44	31	39
LOC105376147	11	17	3	1	2	1			LOC105375386	5	8	1	25	8	15
EFHC1	169	181	84	23	30	26			LOC101927325	2	2	1	10	8	6
BMP8B	1952	2449	1542	221	290	467			LOC112268227	3	6	1	12	3	31
RPL21P75	223	250	129	35	35	35			SYTL1	134	203	550	1133	434	662
NETO2	772	803	1289	172	174	103			AMPD3	426	507	211	1251	1136	624
CENPP	398	463	247	42	63	81			MCL1	15042	15072	9579	48341	36435	11132
CCDC34	1293	1203	973	190	149	190			SNORA38	13	14	1	24	19	29
KLRA1P	42	41	10	7	6	4			LOC105370034	4	7	1	28	3	22
TMEM123	7104	7302	5906	1321	1288	1242			HLA-L	14	14	24	225	63	16
FASTKD1	2891	2884	1093	342	347	316			RN7SL832P	17	28	7	49	31	114
PKD2	733	888	513	63	119	165			GLTPD2	2	3	5	27	19	6
SCARA5	111	131	80	19	25	19			SNAI3-AS1	20	44	31	232	83	57
ARL4C	1830	2119	1170	173	270	371			PLIN3	348	332	151	877	829	497
ADGRV1	471	588	159	21	67	138			ID2	623	732	395	3091	923	1034
ATP2A1-AS1	71	65	49	23	9	10			LOC105373780	2	4	11	22	18	19
HROB	562	574	201	85	67	51			LOC105379508	3	4	3	30	8	12
RORB	99	112	75	23	21	14			MEX3A	48	57	19	255	143	58
AIDAP1	29	23	6	3	5	2			RXRA	196	237	251	1192	962	220
RASSF3	1450	1516	643	146	161	210			ATP6V1FNB	74	78	26	272	79	233
ATP13A3	8967	10019	4124	1405	1470	1332			LOC107985293	21	32	1	70	16	38
MYH10	4250	4529	1193	503	511	444			LOC105372165	10	13	7	57	23	39
HPS3	1843	2002	1203	182	292	319			LOC105376361	1	14	11	32	33	15
TMEM98	69	84	67	6	17	32			LOC107985909	6	11	1	23	11	19
DMAC1	860	1068	789	158	129	132			HEXIM1	986	1015	439	2797	1572	1499
ENG	36	50	15	7	4	10			AGO4	167	246	145	844	609	270
ACADM	1535	1628	1160	193	236	233			LOC105371492	20	37	1	83	17	34
LOC408186	310	315	80	41	34	35			SIX3	9	4	2	25	11	20
H2BC17	15	56	89	4	13	12			LOC112267915	8	7	12	41	23	41
MTMR10	2425	2812	1029	242	298	387			OGFRL1	1089	1529	641	3363	2882	1536
CNTLN	245	264	124	42	28	41			ZNF354A	62	65	50	313	190	110
NR3C1	6272	7633	3934	1017	1114	1123			C3orf18	28	43	23	211	94	58
SRP9	8090	7825	5155	1061	1290	1598			DUSP18	52	53	34	250	172	78
SETBP1	3186	3921	1473	517	463	378			PIKFYVE	1082	1372	931	5505	4472	807
R3HDM1	4710	4951	1946	773	685	515			PSMB8-AS1	80	80	82	393	297	131
CBWD4P	82	73	82	10	13	33			DNAJA4	30	24	1	62	18	40
SERBP1P5	478	460	157	60	51	57			CFAP45	1	7	4	26	17	7
TRMT5	239	287	193	34	60	38			TEDC2-AS1	9	12	4	76	13	26
HMGB1P5	982	785	349	89	103	115			C17orf107	3	1	1	15	4	6
EXOSC8	1048	1394	1118	152	196	203			TMEM132D-AS1	36	43	69	189	186	105
CDK2	2301	2559	1006	277	289	301			ANKRD36C	852	955	306	1877	776	2732
B3GAT2	36	30	17	6	5	6			RELB	558	680	552	1731	1526	1300
UCHL5	3839	4000	2260	506	626	596			LOC105373033	1	7	2	14	5	22
LOC101928163	51	53	12	5	10	7			DOCK10	2447	2603	672	6686	5385	1479
MARS2	1466	1376	563	177	195	122			TSPYL2	609	760	599	2148	1283	1605
CCNG2	344	523	335	64	74	62			FXYD7	5	1	2	18	5	13
ANAPC1	3997	4616	1357	637	548	390			LOC105369783	16	36	11	149	57	37
RPL23AP2	29	26	29	5	7	6			PIDD1	1561	1740	444	3320	1130	4399
TPCN1	1900	2287	933	242	244	267			SORL1	422	608	178	1404	1029	579
NPM1	40991	40502	23059	8941	8799	8145			ZNF737	118	150	212	713	568	222
LMBRD2	1942	2481	1433	289	319	330			LOC105371711	4	1	3	9	9	16
KIF2A	4767	5058	2407	690	821	652			OLFM2	5	6	1	9	12	19
LOC101929185	914	1355	473	105	131	157			LOC100129484	4	9	2	23	9	25
ADAMTS17	77	116	29	11	19	13			DENND1C	760	961	478	2538	1162	1746
SNORD18C	22	17	6	3	3	2			PFKFB3	402	491	155	1327	1198	362
MAGOHB	678	872	589	99	97	143			GALNT12	37	55	48	255	200	66
SNORD87	36	68	12	10	7	5			KCNIP2	17	34	6	107	63	29
LCOR	2465	2970	1045	301	327	335			BEST4	8	10	11	75	45	15
ARMC2	146	206	116	35	24	30			PHC1P1	36	48	16	178	133	50
CTTN	22	21	58	4	6	10			VPS39-DT	4	10	1	17	16	11
LSM11	839	924	269	82	101	106			NBPF14	601	776	399	1987	1564	990
HLA-DQB1	33	30	42	10	7	6			CD79B	320	334	159	1062	858	365
LGALS17A	219	290	216	42	30	65			PSMB8	975	1171	719	2516	2361	1970
APAF1	170	199	75	19	35	30			LOC107984952	7	14	3	29	17	37
SCIN	76	85	67	19	12	18			RFX5	4740	5039	2538	15655	10709	3759
ITGA6-AS1	78	100	94	19	17	21			ARID4A	563	605	356	1791	1387	818
PCM1	5570	6664	4336	1017	1096	1016			SLC29A3	59	59	21	190	191	78
DPY19L3	1113	1347	697	122	147	218			REL	302	448	227	1339	1048	408
PFKFB1	10	28	16	2	6	3			ADH5	701	770	465	2120	1939	965
PCSK1N	13	16	8	2	2	3			DAP3P1	4	6	2	32	5	21
POLR1E	1510	1673	900	202	245	181			FGFR3	8	9	2	25	22	18
L2HGDH	411	518	216	42	65	86			LOC102724378	10	19	5	61	26	34
BMP1	306	412	171	29	44	95			SNX4	855	938	690	2545	2684	1176
SRM	6469	6724	2082	1550	1113	394			RPS15AP16	3	4	1	9	3	27
CCT6B	108	121	142	11	28	49			IP6K2	982	1051	571	2811	1873	1588
C1DP1	78	50	60	6	18	21			LOC107986181	4	10	4	46	30	8
SET	25283	26336	11759	5280	4829	3653			LOC105379243	2	1	1	18	6	2
ZC3H6	540	783	938	78	120	174			PRXL2C	39	38	45	145	164	100
TMEM164	3360	4169	1930	562	487	567			LOC100533644	28	33	1	60	21	44
LOC100506076	18	20	15	5	1	7			LOC102724064	1	3	1	14	10	2
ZDHHC23	2683	2709	761	237	308	317			IFI16	4416	5099	3469	10742	11721	6278
DLG3	719	979	1019	109	141	184			NAP1L3	4	8	6	36	26	14
PRTG	11	20	7	4	1	2			SCRN1	110	131	88	725	548	82
FAM174B	1778	2364	1684	306	316	345			IRF6	11	18	14	40	35	93
ANKRD18A	238	278	57	25	28	42			ZNF845	111	89	62	502	510	67
ULK2	62	110	58	13	15	20			ACSS2	147	167	142	737	552	200
CLPTM1L	37945	41194	17548	8086	7522	6152			ZGLP1	15	16	8	128	38	21
SHMT1	883	995	495	96	124	144			GCC2-AS1	2	1	7	8	8	24
XPOT	7962	11040	10183	1688	2104	2160			SSBP4	241	293	111	773	496	421
APOBEC3B	1577	1711	1412	272	256	239			SSPN	14	12	14	49	53	44
SP110	670	815	462	86	88	140			DNM1	3	7	2	36	9	10
TMED2	8368	8642	5515	1418	1470	1522			PLEKHO2	400	375	225	1239	986	503
C21orf58	1433	1718	661	165	174	220			AP1G2	510	631	146	1934	714	578
SLCO5A1	5767	5427	3743	897	966	965			B4GALNT1	1086	1164	550	3112	2344	1289
CNTNAP3B	18	25	24	1	8	11			RAP1B	2557	2882	1869	7137	7365	2929
MTHFD2	5384	10590	14064	1752	1991	1741			LINC02245	2	4	2	15	14	7
IPO11	1358	1395	455	166	171	121			FOSL1	8	3	8	31	11	35
TRPC3	18	28	8	2	4	5			NSRP1P1	9	8	3	20	8	69
PTGES3P4	29	18	19	5	3	7			TMEM253	5	18	2	52	25	10
LOC102724851	34	49	15	1	11	19			LOC102724030	2	6	1	28	2	14
LOC105375751	10	51	40	7	6	5			USP11	537	530	215	1586	1474	445
NOP56P1	80	61	18	21	8	6			LOC101926907	1	5	1	13	4	10
OSTC	3120	3258	2757	580	557	514			ZNF468	195	229	99	684	615	227
MRPL3	3377	3511	1898	502	550	459			ANGPT2	18	18	3	24	19	108
LOC107986265	39	40	28	8	10	6			LOC102724517	22	17	8	81	66	29
SNORD102	39	38	6	5	9	2			STAT3	1501	1723	1135	4544	3992	2091
ABCG2	14	15	6	5	1	1			N4BP3	189	276	207	1055	672	305
STK4	8227	10300	5539	1585	1605	1546			MAP3K20	522	528	316	1503	1526	639
EIF1AXP1	680	695	553	119	108	91			LINC01686	1	9	22	32	31	17
PMFBP1	17	23	20	2	5	7			LOC107984673	10	17	6	36	26	56
FAM189A1	114	166	54	21	28	16			ITGB8	420	454	123	1502	1129	238
HDAC9	3043	3800	1630	593	538	344			MRPS21	1267	1359	1098	3518	2823	2456
PABPC3	43	41	30	6	13	8			NEK3	187	206	171	824	609	279
THAP10	70	55	67	2	23	42			ZNF774	19	24	14	89	78	42
SNORA63B	58	54	11	15	9	3			MAP3K9-DT	8	13	8	54	37	24
SRSF1	15549	13869	4302	2357	2156	1841			ARF3	4669	5060	1861	11431	11052	3439
PIGK	1612	1589	828	163	226	232			EVI5L	118	193	339	898	722	252
LINC01355	94	128	38	11	23	19			LOC105378179	27	38	19	116	63	105
P2RX5	596	686	278	76	91	80			TLE5	1465	1732	917	4959	4319	1397
NANP	450	525	249	62	83	60			TBC1D15	438	435	345	1791	1963	317
DUSP7	1099	958	369	82	122	161			STK25	779	939	452	2487	1387	1350
SNORA75	29	23	3	3	2	3			ZNF66	78	116	31	355	339	73
CEP78	2313	2380	931	226	294	344			PRRT3	189	257	143	686	514	418
SUSD3	364	469	279	44	65	90			KRAS	2979	3479	1942	9260	8962	2550
LOC644456	57	64	33	13	10	11			ODF3B	29	26	9	146	62	35
RGS17	21	24	12	4	2	7			MIR29B2CHG	29	50	28	255	72	75
SUMO2P21	24	19	5	3	5	1			ARL17B	50	64	28	243	108	114
VDAC2P3	22	24	15	4	7	3			LOC107984254	1	3	1	8	4	10
DDX18	6464	6420	3303	1162	1092	877			ZNRF1	37	52	11	204	157	29
MSH3	1751	1888	712	182	229	234			LOC107986529	1	6	6	19	7	24
H2BC14	65	161	106	25	25	16			AP1S2	455	479	349	1552	1394	588
UBE3D	250	260	96	39	34	35			NAGK	618	747	388	1860	1142	1288
ACTR3B	359	513	348	63	55	100			PLB1	10	16	22	60	51	50
RAD21	11109	12016	8126	2342	2233	2150			PDCD4	1378	1785	1433	5414	4622	1810
ARHGEF9	976	1395	1249	213	207	170			RND2	8	11	4	41	28	19
SREBF1	3563	4491	2442	627	626	653			LOC107984990	3	6	1	12	7	15
NUGGC	3691	4580	2568	730	643	629			CENPV	74	81	17	222	178	91
CD46	12819	13911	8646	2528	2675	2434			LOC100507437	14	10	5	55	34	21
RRH	18	13	6	4	2	1			ZNF426	137	157	108	541	479	203
GPRIN3	17380	20284	3975	3009	2766	1871			ADAM20	6	11	2	25	19	18
LOC107986064	16	35	10	3	5	4			BOLA3-DT	53	72	47	240	159	141
SLC25A10	1666	1986	739	209	239	211			FNBP1	1148	1476	1001	4268	3849	1320
NKAPP1	20	59	36	5	10	10			PBDC1	361	431	252	1005	1012	671
SMIM45	14	13	9	2	1	5			TNK1	35	39	11	167	72	52
PPP3CA	2798	2878	1720	447	427	410			CA11	66	82	73	341	222	141
LRRC20	569	593	223	53	74	99			NAP1L5	40	44	70	170	147	151
LZTFL1	973	982	777	154	130	160			PLEKHG6	15	13	5	28	46	40
MIR17HG	547	457	111	80	60	34			NABP1	1423	1905	519	3312	1716	3120
CETN3	417	507	441	54	92	97			PPP1R15A	654	1082	2937	3301	3403	2534
LOC105375492	27	35	20	11	9	2			CASTOR2	1068	1050	202	2349	2102	659
RAVER2	1901	2042	1089	296	264	255			LOC100130027	5	2	1	27	13	2
GUSBP5	31	26	26	3	9	9			KREMEN2	44	75	12	336	125	36
EFCAB8	273	275	144	62	50	23			SERTAD3	117	111	52	345	326	158
GXYLT1	2214	2430	1275	233	319	461			LOC112268198	24	14	9	55	27	93
SLC25A37	2168	2433	949	179	285	457			RALY-AS1	24	43	31	128	90	100
UBE2J1	23423	24767	15208	4932	4999	4159			KANK2	765	729	326	1757	1658	932
LOC102724345	32	34	9	7	3	6			LOC101927019	2	3	1	13	6	7
ZNF395	3046	3202	1452	363	435	512			GM2A	1839	1984	1276	4836	5726	2015
LRRC63	32	25	6	1	7	7			C17orf113	11	11	33	73	62	37
ZNF14	8	11	15	1	1	7			LOC645965	6	9	1	12	17	16
ASNSD1	1488	1671	913	224	235	193			PCDHA@	20	34	7	88	47	56
CKMT2-AS1	137	175	167	18	31	59			ATP6V0E2-AS1	11	18	5	71	29	26
LOC105374843	12	25	14	3	5	3			METRN	83	119	8	362	119	68
SNRPGP4	32	50	16	7	4	12			SVOP	4	3	1	6	9	15
DARS2	2028	2245	938	313	310	218			KLF10	588	465	357	1603	1460	660
GPSM2	631	622	341	79	89	97			DDAH2	86	78	45	242	163	215
LAMP5-AS1	72	95	29	9	18	15			PELI1	783	981	636	2580	2555	987
NUP58	2576	2691	1215	347	370	350			GGNBP1	6	12	1	57	19	4
LOC105372421	27	26	6	5	1	7			ADAMTS1	34	34	1	70	35	28
PLEKHA8P1	146	167	104	29	24	33			PRSS27	2	4	4	29	9	10
SAXO2	29	33	18	3	8	9			HPGD	138	132	42	441	331	136
RPS17	51217	60574	48767	31356	27168	24961			LOC107984984	16	11	3	43	21	32
ARMC1	2330	2332	1257	264	331	403			TPM3P1	7	6	1	11	3	54
BCL2	2523	3278	3819	461	605	710			OPTN	1661	1866	1248	4385	4291	2534
EEF1AKMT1	87	85	86	12	20	28			BRWD1-AS2	3	3	4	27	11	9
TRAM2	20628	21700	7649	3926	3705	3172			LOC105373994	4	12	1	48	19	3
SERBP1	23611	22813	8411	4341	4114	3535			ADAMTS4	14	15	14	49	32	79
C19orf48	2817	3369	1536	648	412	335			LOC731157	2	9	1	16	9	10
UTP20	4741	5422	735	713	522	319			TAS1R3	32	10	10	112	75	18
MOB3B	144	172	105	19	38	32			CCDC142	545	557	147	1356	576	904
YWHAQP2	21	10	9	1	4	4			ARAP2	199	263	75	813	665	150
LOC112267941	160	130	51	11	25	39			KRTCAP3	10	11	7	65	29	21
MCCC2	4478	5379	2793	885	885	679			LOC102724416	10	10	2	25	9	46
F8	17	19	36	4	4	8			HSP90AA1	30016	18580	6931	36115	29809	35181
DHCR7	3147	3625	1517	612	446	392			ZNF611	154	195	172	755	616	226
RPLP0	66859	83732	64765	68560	60647	46492			HAGLROS	3	5	2	6	9	32
ZNF337-AS1	55	107	53	8	13	33			LOC101928576	4	5	4	17	10	28
MIX23P3	9	8	11	1	1	4			PPM1D	1227	1121	501	2577	2198	1513
BTF3L4	1400	2025	1636	310	298	262			LARP1P1	6	13	1	36	11	12
MYOM2	5338	6642	2666	1122	973	724			LOC107986160	24	36	17	72	64	119
NNT	8395	9322	3508	1515	1477	1165			SERTAD3-AS1	4	3	1	18	6	8
LOC112268272	14	22	58	3	7	9			TYK2	2782	3478	1235	9347	4472	2994
LOC102606465	45	43	23	5	13	9			LOC107987299	12	16	3	47	25	27
GLI3	777	907	333	112	78	132			OFD1	871	1133	694	2767	1826	1719
RECQL4	3174	3169	719	394	314	305			C22orf46	351	505	377	1343	929	841
SPINK5	26	53	47	6	9	15			LOC105375728	7	3	2	24	11	11
GGACT	93	167	141	11	32	56			TNRC6B-DT	1	3	2	8	7	11
C5orf63	454	521	320	47	80	111			SCARF2	1	1	13	18	19	5
C10orf95-AS1	281	367	213	44	49	69			CCNE2	82	91	20	282	395	44
GLCCI1-DT	9	12	7	2	1	2			LOC105369225	13	11	1	38	11	20
HMG20A	2425	2941	1414	415	401	355			BCL2L11	3767	4359	2175	11114	8770	3373
PLCE1	670	708	239	93	93	70			BRME1	17	30	20	118	60	55
FNDC8	11	18	2	1	2	1			PABPN1P2	2	11	3	39	14	9
PDIA5	749	752	580	113	140	99			ENSA	7692	8458	5787	17688	16510	10705
IGFBP7	95	128	65	8	23	44			STT3A-AS1	4	7	4	25	17	16
RPL27AP6	950	1020	892	191	164	131			KCP	132	140	26	353	101	354
SNORD3A	14333	21404	305	830	895	915			LOC100132356	32	60	23	213	78	86
RAD1	2527	2734	1110	323	337	386			ZNF579	121	147	81	495	307	210
ENAM	388	443	465	127	68	54			SNURF	5	7	2	23	9	21
PGM2	911	917	279	89	105	123			NPC2	536	599	667	1591	1679	1128
CHSY1	5586	6296	4838	1248	1182	1057			FHIP2B	393	504	229	1766	714	556
BTBD3	1952	2096	674	262	234	223			EPM2AIP1	725	869	417	2719	1313	977
CFAP97	2459	2620	1288	323	383	382			LOC105372146	13	14	5	82	18	30
STRIP2	252	286	98	41	25	55			LRRC56	35	64	31	250	150	59
LOC105373902	16	22	3	2	2	2			TMSB4XP6	374	352	151	849	644	620
ERBIN	4369	5409	3627	882	925	877			PRUNE1	777	855	543	2853	2348	701
PTEN	6999	8012	7214	1503	1597	1669			OR7E126P	21	26	5	36	21	151
QSER1	3409	3473	1036	407	398	444			UAP1L1	776	768	240	2098	1353	711
SCFD2	1604	2010	672	283	248	156			LOC107985558	73	112	15	221	149	119
NUDT7	12	15	11	1	3	6			LOC105378620	163	141	34	337	157	370
MYO19	2059	2558	855	262	341	262			TSPYL4	380	397	275	1416	1003	459
WDR36	4361	4583	1217	646	573	466			LOC107987118	3	7	3	40	10	10
DNAH14	164	189	120	44	25	29			LOC112268219	32	49	7	152	60	49
ZBTB14	537	621	344	78	93	88			SNORD12B	51	34	6	173	60	42
FTH1P7	12	16	6	1	2	5			FAM86HP	31	52	28	198	93	77
IL17RB	71	87	33	15	18	10			NR4A1	124	161	139	416	513	281
XPO1	13404	12980	4397	2405	2264	1662			A4GALT	16	10	31	75	50	49
C5orf34	117	153	104	23	27	30			ANXA5	3266	3606	2454	6687	7210	5657
SMARCC1	9049	10133	3946	2132	1670	1083			C1RL-AS1	246	399	101	1492	484	228
TPD52	6395	6481	4689	1257	1174	1241			RNU5A-1	14	26	4	36	29	65
SHISA2	14	30	71	6	6	10			NTN3	9	15	1	56	16	9
DDB2	1400	1668	1206	158	240	369			RALGPS2-AS1	29	24	13	126	81	36
POC1B	1466	1679	1388	232	259	292			SP140L	640	792	453	1954	1218	1293
HNRNPA1P41	23	23	16	12	3	3			PLEC	3747	4891	988	9856	6585	2658
SLC35B4	3240	3703	1635	546	521	466			C1RL	154	225	235	787	422	470
NPM1P6	36	24	23	11	5	5			MYO15A	4	9	3	26	19	13
LOC100289495	12	30	25	3	6	6			LOC105377730	4	9	17	29	14	64
LOC101927010	32	45	18	3	13	9			SESN1	2179	2499	1388	4806	3939	4404
TRPM7	4406	5464	2335	722	746	850			RGS16	677	757	1888	3064	1992	1985
PLA2G4A	1914	1953	810	231	304	222			ZNF708	246	291	176	891	732	335
LINC02246	12	11	13	1	4	4			C3orf62	102	132	56	413	249	175
AMOTL1	1810	2052	812	210	272	264			DUSP14	517	441	271	1117	982	839
MCMBP	3386	3819	1850	576	560	529			PFN4	3	8	5	25	15	18
B3GLCT	271	335	173	35	55	61			WNT4	7	3	2	33	12	7
TMEM237	554	587	446	71	99	112			LOC107984747	16	16	6	33	16	115
PDE8B	53	48	54	10	14	13			ABCD1	154	188	154	922	583	159
CBLN2	296	426	58	39	41	41			IL4R	221	252	123	832	568	253
TIMM8A	670	692	316	130	93	69			ZNF837	1	6	5	30	24	3
NUP37	770	734	455	71	136	137			LOC107986163	3	3	1	16	3	11
P2RX7	886	1160	703	164	141	153			RAB9A	354	375	303	1236	1135	455
KIAA1328	288	350	175	46	45	63			LOC112268079	1	1	2	8	7	5
AKR7A3	20	11	6	1	1	9			CAMK2N2	15	18	10	83	93	16
DOCK10	2447	2603	672	277	280	292			CELSR2	143	187	108	837	591	113
DIS3L	1797	1938	979	210	256	331			LOC107984748	1	1	1	9	3	4
NDUFV2	9768	10536	5781	2282	1954	1547			LOC105372653	2	2	1	7	3	13
FAM200B	137	182	166	34	39	30			LOC107986660	6	10	1	17	11	18
LINC00960	134	147	80	10	35	45			ANKRD53	2	3	2	22	5	9
LOC105372895	262	297	115	49	50	29			LRP5L	148	139	30	496	196	155
GDI2P2	12	10	4	1	1	3			RASSF8-AS1	28	25	15	110	81	45
UQCRBP1	33	39	8	6	4	7			CORO6	242	278	74	1039	384	222
SNRPEP4	386	322	109	45	61	38			EXOC3-AS1	31	31	27	122	98	72
MID1IP1	2326	3861	3000	557	608	601			LCMT1-AS1	2	6	3	12	9	21
IKZF1	6221	6832	2089	923	968	896			TERF2IP	1364	1353	979	3300	2987	2000
ATP11B	8441	11433	6905	1978	2023	1875			KMT2A	4013	4666	1467	10543	9314	2478
MRM1	433	450	142	69	56	50			CALML6	44	47	10	127	46	124
ICAM4	17	18	21	1	6	11			RPS6KL1	177	180	59	569	276	244
LINC01518	17	16	16	6	1	6			MTMR4	2534	2683	1033	8144	6220	1318
NAB1	923	998	426	112	130	137			LOC107987126	4	3	3	25	16	6
MED12L	147	169	24	19	16	28			NFXL1	372	390	211	1489	1226	253
DKC1	4810	5409	2695	1089	932	654			NUMBL	121	105	54	338	253	189
COLGALT1	2223	2277	858	319	264	288			DARS1-AS1	2	5	3	15	14	10
HSD17B6	17	25	18	2	6	8			RGS9BP	5	2	5	31	20	6
RN7SL5P	122	9	4	3	3	7			M1AP	1	1	2	7	5	7
PABPC4-AS1	107	199	45	33	23	15			BCL9L	439	440	143	1518	835	322
LOC105373774	20	20	4	4	2	2			LETM2	84	79	52	271	219	144
PTPN3	561	610	301	85	99	72			SPATA6L	7	13	10	69	52	12
SLC35D1	3377	3818	1890	541	599	565			ARHGAP27P1-BPTFP1-KPNA2P3	26	47	13	230	64	38
RWDD2B	206	304	265	34	48	83			RPL17P18	1048	1204	193	1321	1130	2047
PRMT6	286	337	192	41	54	64			RLIMP1	2	1	4	7	5	20
KNSTRN	1303	1397	820	208	209	176			KLF5	118	111	57	297	380	156
PAPPA	16	23	4	1	2	7			RNU7-181P	3	2	1	3	2	39
ZNF121	4218	4372	1421	444	600	753			BAIAP3	41	39	13	215	65	50
SLFN11	1740	1692	663	177	230	244			SMKR1	9	19	1	24	20	20
DAB2IP	62	74	43	4	19	32			LMAN1L	3	8	1	32	9	5
SH3BGRL	1423	1642	1535	252	277	291			DEF8	524	524	215	1627	963	525
NUDT1	509	589	356	71	84	107			WWP1-AS1	5	12	6	57	30	11
BTF3P16	63	45	10	5	6	15			CFAP73	6	6	2	22	8	21
LARGE2	138	194	30	24	27	16			NSMAF	443	630	358	1707	1308	623
FES	39	43	24	2	11	23			MYORG	272	276	72	575	462	367
LTF	7	10	36	1	3	8			ESD	486	496	362	1260	1073	906
EME1	443	511	245	60	72	83			SETDB1	2364	2905	1136	7187	5204	1982
SRPK3	32	52	10	7	5	8			HSP90AA2P	434	229	70	591	562	371
SEMA6D	605	779	125	90	81	53			COL18A1	10	13	7	59	31	23
CRYZP1	27	34	10	7	7	3			MIR22HG	48	63	30	345	212	36
TRAM1	11001	10224	6644	1990	2207	2055			RNU1-27P	2	3	3	9	8	17
DUT-AS1	22	26	3	1	5	4			LOC642361	2	3	4	21	10	8
PLCXD1	1744	2264	662	166	276	303			LINC02695	2	2	1	10	5	7
ARV1	1109	1231	1020	152	202	237			RPL21P118	16	30	5	60	34	51
SYNE2	1518	1965	734	219	207	254			CCDC80	10	6	5	26	40	15
SMC1A	12902	13694	4851	2953	2283	1679			RILPL2	132	191	136	494	437	297
PTCH1	2226	2673	1239	325	371	389			FOXD2	8	14	3	55	23	14
SETBP1-DT	101	108	46	27	19	13			GTF2IP14	10	21	3	46	21	31
WDR75	2544	2701	1122	328	399	373			CHMP7	1844	2077	1009	4799	4019	2093
LOC102724723	21	13	2	3	1	1			ZNF527	63	75	47	294	217	87
NUDT4B	25	21	11	6	3	5			STPG3-AS1	6	5	7	57	15	12
NTPCR	736	855	509	126	130	106			RN7SL246P	3	1	1	4	3	16
C20orf203	12	25	20	4	7	3			TSPOAP1	154	196	124	1100	293	201
FHIT	350	428	360	55	68	97			PC	11	9	15	55	27	39
LRRC8D	1459	1529	1235	236	291	229			IFIH1	884	1042	683	2611	2124	1297
ELP3	3210	3977	2945	692	672	685			PLEKHG4	281	431	233	1450	818	354
DNAJC12	159	198	233	21	47	71			PLEKHG2	367	546	139	1091	881	438
CFAP20DC	11	12	20	5	2	3			AFDN	556	644	194	1442	1292	512
GRB10	11	21	20	1	4	13			SPR	290	227	69	475	332	527
CELF2	12953	16950	6385	2713	2781	2547			PRMT2	671	843	315	1999	1054	1064
RUNX2	4566	6140	2520	976	936	756			GSDMB	499	501	173	1715	329	1039
KHDC1	75	93	47	13	15	24			CD53	1090	1571	1367	3286	3197	2399
NEURL1	416	477	116	71	70	34			LOC102723458	3	7	10	31	19	19
FARSB	4574	5114	2552	1062	853	639			KRBA1	187	224	90	752	423	216
XPOTP1	50	63	77	21	12	14			SDC1	24085	24470	13162	50771	52021	19482
MORF4	32	29	8	5	8	3			LOC105375169	1	2	2	7	3	15
LOC107986935	9	18	9	1	4	4			TULP3	362	355	237	1112	944	437
NAA15	5816	5510	1853	1038	884	619			BIN3-IT1	30	34	1	52	16	57
STK39	865	993	542	121	134	152			KCNJ9	1	1	3	7	8	6
LIPH	96	104	157	24	26	31			GAPDHP62	34	33	8	115	67	45
RPA1	6067	6151	2787	916	1045	1108			PPP2R1B	2997	3056	868	6651	5668	1915
MAN2A1	18775	21845	6578	4017	3717	2829			ERO1B	43	44	36	328	230	26
XRCC6P2	40	22	8	7	4	4			SGPL1	358	463	192	1216	921	416
LOC107986126	20	15	1	1	2	1			FGF2	189	178	78	715	565	122
LINC00943	13	34	12	3	4	7			FKBP1B	5	2	1	21	5	7
FAM53A	18	17	19	4	5	4			PDCD6IP-DT	44	37	38	170	179	60
ORC1	2248	2375	739	322	279	263			SNORD74	50	81	14	185	115	82
ITGB3BP	1043	1041	790	97	175	267			WASH3P	189	228	84	811	317	249
RO60	5437	5985	2825	800	1036	1122			LBHD1	66	104	40	293	138	165
RPIA	724	769	402	111	108	109			ZMYND15	5	4	3	30	10	11
DOCK8	3083	4023	1434	368	483	757			LOC107985201	1	1	1	2	5	9
CFAP418	18	34	18	8	3	8			C21orf91-OT1	7	6	8	24	17	36
PDK3	1826	2198	922	185	332	353			BCAS4	9	25	12	103	68	16
LOC102723534	31	46	41	10	7	14			SLCO5A1	5767	5427	3743	10068	9132	10326
GTF2IP1	859	899	588	175	172	89			ZBTB4	434	527	321	1675	1332	453
HNRNPA1P70	164	145	77	42	27	18			LOC105374933	85	129	87	461	270	159
CACNA2D1	90	107	36	13	25	16			SEC61A2	180	154	59	651	280	176
HNRNPA3	15351	15620	7093	3898	3143	2073			CC2D2A	8	10	2	20	17	23
CBX3P1	9	6	10	1	2	2			APOBEC3G	608	602	496	1420	1043	1501
FKBP11	2963	3243	2023	536	486	583			CPNE5	99	91	34	174	181	246
CHAC2	552	516	370	61	99	110			MPHOSPH8	1585	1607	1003	3808	2256	3042
PPP4R3B-DT	22	39	23	7	6	8			MYL12-AS1	1	3	2	16	5	7
RNF141	716	813	725	86	167	161			RHOBTB2	767	935	670	2383	2487	931
C2CD5	1629	1803	847	241	241	244			RAB3D	498	547	371	1623	1492	558
SCARNA10	47	49	23	8	9	13			SUMO1P3	77	80	8	129	99	130
LOC105370041	22	17	3	3	2	2			TAGLN2	8789	9177	4014	12925	14761	12760
CUBN	56	73	117	16	14	29			SCARNA10	47	49	23	117	59	214
CENPJ	2160	1993	495	250	240	203			LINC01679	67	90	82	278	266	151
CYP2T1P	19	16	4	5	2	1			ARID3A	2134	2098	939	4490	3772	2536
POU3F2	61	46	5	2	10	11			RUNX1-IT1	7	9	2	18	16	22
LAT2	162	218	208	296	384	507			TRPV2	491	592	233	1363	959	696
ZNF518B	446	548	214	626	808	844			PIP4K2C	609	620	376	1862	1674	589
AAR2	1270	1470	750	2955	2753	2352			ATP13A3-DT	11	18	10	83	47	21
LAMP3	80	80	198	146	210	371			CCNG2	344	523	335	1520	1174	465
LOC105375798	2	2	1	6	11	6			RNU7-45P	5	5	1	15	5	18
NRROS	1977	1688	648	3546	3197	2806			FAM133GP	1	1	1	5	1	14
TSPO	516	725	544	1017	1191	1651			LOC105371934	25	37	75	181	117	89
CHCHD5	262	329	276	683	598	487			SLC35E3	632	685	380	1742	1375	860
SRP14	3722	4035	2278	8393	8994	9662			PDE7A	1548	1865	1052	4306	3786	1894
LOC105375127	2	4	1	7	14	7			ITPKC	85	105	94	458	228	163
SP5	5	4	1	10	8	18			LOC105371082	11	23	3	39	23	38
POMZP3	74	91	59	174	156	156			UBE2Z	1718	1775	889	4178	3680	1770
LOC105369180	54	60	5	77	79	69			ADAMTS13	10	13	16	99	35	23
IL32	6	2	3	19	13	11			LBX2-AS1	12	19	13	89	42	31
DACT3-AS1	18	13	2	18	33	39			SOX13	14	8	8	35	21	48
DHX58	18	11	30	42	52	75			LOC107987209	41	42	12	213	87	37
SNHG11	171	167	69	235	258	270			TMEM63B	558	724	297	1570	801	1190
DYNLT3	356	355	367	609	770	844			YTHDF3-DT	9	12	6	50	20	29
SPNS2	198	244	37	482	314	124			AMELX	6	7	3	8	4	136
CPNE3	1248	1183	518	2667	2280	1608			LOC101930100	1	4	4	16	8	10
ZNF671	108	141	101	213	215	281			CORIN	4	4	1	17	7	8
PSMG3-AS1	22	35	59	66	79	148			NEK6	471	720	568	2048	2001	578
PPM1N	8	9	2	24	19	17			NDUFA6-DT	7	8	4	51	26	8
YIPF2	413	497	335	685	857	1031			LZTS2	245	255	61	746	361	247
ATG101	788	799	549	1498	1555	1650			GSTO2	33	80	22	209	132	61
ZPR1P1	7	2	2	15	16	9			C16orf46	15	20	3	52	47	18
ECSIT	838	943	536	2003	1750	1431			PKP3	10	16	17	33	14	175
PNKP	1363	1664	588	3011	2727	2239			LIN7B	16	17	10	68	38	40
LOC105371493	11	15	2	18	24	39			LAG3	1	4	1	23	7	1
FUT6	6	9	6	18	25	36			LOC105379839	8	12	3	31	14	30
LOC107984842	3	9	2	9	23	16			RBM26-AS1	29	40	54	160	135	77
ATF6B	3349	4085	2350	9066	8727	8657			MMP25-AS1	22	15	5	120	35	17
TMEM205	839	1001	712	1697	1971	2210			SNX10	41	49	22	200	193	35
FADD	629	669	386	1147	1185	1208			LOC105370384	43	51	11	146	115	48
TNIP1	4008	4624	2657	12260	10767	8870			C14orf28	13	29	17	98	79	30
SMURF1	523	592	181	756	774	817			LINC01409	15	19	1	40	33	11
FAM177A1	120	122	93	173	245	272			BTF3P3	5	3	1	11	7	11
PROCR	1	1	2	9	5	8			LOC283335	20	22	17	102	64	39
TMEM234	95	123	54	229	226	128			LOC105370051	7	9	1	20	8	19
RCE1	383	452	142	520	604	625			UBE2Q2P6	1	1	4	8	7	8
EBAG9P1	7	5	3	16	21	18			ACAD8	610	764	388	2160	1534	669
ZNF444	643	742	310	1256	1162	1028			TMEM35B	47	68	84	217	152	183
ABHD17AP1	24	31	8	42	59	77			BAX	2115	2207	978	3741	2457	4709
LENG9	76	88	118	223	187	179			LOC100271656	3	3	2	16	12	6
LOC112268148	7	13	5	30	40	17			PARK7P1	10	9	1	14	10	29
EPDR1	2108	2076	838	3267	3958	4734			HTATSF1P2	74	109	50	341	197	131
BIRC3	1161	1158	648	2630	2594	1691			DENND4A	2203	2412	739	5467	5699	1179
SLC25A22	1100	1114	353	1833	1697	1671			CFLAR	2758	3478	3227	10703	6974	3254
GMIP	568	691	270	1046	1025	932			CNFN	3	6	5	19	14	17
KLHL22	273	386	212	409	575	773			HCST	5	8	4	17	27	17
SAMD9L	2819	2917	1247	6385	6246	4864			SDCBP	883	1017	666	2253	2017	1423
FBXO10	288	364	188	465	583	588			SMBD1P	153	203	88	533	148	605
LOC101927019	2	3	1	5	11	10			WDR59	369	493	259	1381	813	563
DECR2	110	118	60	192	198	199			LOC112268239	25	36	12	142	42	61
CEP250	1565	1998	699	3991	3297	2565			MROCKI	13	9	10	32	23	58
COA8	318	361	275	643	618	683			LRRC66	1	1	1	8	2	6
LINC00963	17	31	98	60	106	128			RAB39A	5	2	1	13	9	6
TBC1D22A	758	829	392	1404	1356	1421			PRKCA-AS1	1	1	1	4	2	10
LINC02695	2	2	1	6	6	12			LOC105378119	8	10	1	32	14	9
PLCXD2	82	93	29	140	138	145			IL13RA1	1	8	3	22	16	5
LRP12	76	96	150	148	220	312			SLC35G6	14	19	1	38	21	16
MUS81	1076	1595	783	2875	2778	2406			CH17-340M24.3	14	17	18	58	49	51
LINC00467	203	234	297	421	476	600			SLC16A13	77	154	73	409	275	155
LOXL3	19	28	13	40	66	78			ANGPTL6	3	3	1	12	9	5
PKIG	51	57	34	81	101	183			CROCC	263	306	137	945	388	446
MED25	1100	1316	576	2743	2230	1823			MCOLN2	3	4	1	15	11	4
RN7SL328P	7	6	1	15	12	15			MT1X	16	16	10	33	47	60
GUCA1B	7	6	14	12	34	57			RPS19P3	8	8	2	15	11	34
LOC105370910	31	21	3	31	40	64			LOC105373826	4	2	4	4	7	52
RPS26P8	8	5	2	19	12	22			CALCOCO1	1033	1204	1147	4606	2301	1357
TOB2P1	17	34	19	45	63	102			C4orf46P3	8	10	1	29	9	15
STX11	165	237	169	335	380	432			LOC107986707	8	10	1	16	10	23
DNASE1L1	242	356	221	444	565	625			CDH15	5	8	6	51	61	3
NAIF1	262	279	171	521	436	450			SLC26A11	139	197	89	631	282	234
IL11RA	117	160	60	169	190	321			TXLNB	12	28	18	79	78	34
HARS1	2338	2593	1663	6265	6057	5266			MYO1D-DT	4	7	6	24	26	14
PLCB3	714	689	175	932	971	899			NOTCH2NLB	333	496	464	1374	1248	572
GLYCTK	384	530	159	862	714	465			ZNF614	154	162	65	516	488	120
IDH2-DT	8	5	3	29	19	13			PPIL4	247	280	155	823	741	267
KRT18P31	2	6	3	21	9	14			MGC16275	9	12	3	48	29	11
SGTB	158	195	123	235	324	405			PRRT2	64	44	16	208	55	105
ITGAL	1733	2074	998	4305	4043	3668			PI4KB	3497	3995	2034	9788	7107	3204
UAP1-DT	1	1	1	5	3	13			OTUD7B	1391	1642	662	4165	3339	1067
EIF2S2P2	9	6	1	11	25	13			LOC105375330	1	1	1	1	1	28
MLF2	2221	2354	1543	7115	5617	3974			PPP1R9B	3743	3645	1804	9803	6236	3264
LOC105378620	163	141	34	240	229	154			MYEF2	507	508	393	1530	998	797
LOC102724749	7	9	12	22	31	48			LRRC4B	2	6	6	24	13	13
NCLN	6301	6229	1767	14339	12865	10079			FRG1	365	379	258	895	836	655
RN7SKP23	18	16	5	45	51	26			RBM25	3159	2979	1326	5832	4704	3993
ZNF235	122	176	58	251	233	203			GPR155-DT	4	14	6	22	28	26
YJU2	694	820	439	1725	1435	1177			STRADB	443	450	295	1028	1037	708
PRDM4	850	923	490	1668	1674	1671			VIRMA-DT	1	7	2	26	6	7
AMPD3	426	507	211	906	814	563			CFP	16	7	3	34	18	24
GPR89B	401	337	175	473	529	784			CCT2	7683	7357	3259	13457	12342	7634
MICAL2	214	353	145	439	432	477			CCDC24	47	53	21	199	98	73
PAFAH1B1P1	11	5	1	24	12	14			RCSD1	3041	4041	2663	9850	7842	3251
RPL32P3	353	426	180	536	619	696			RNFT1-DT	9	3	2	22	20	7
LOC107985486	4	3	2	11	14	11			NCOA3	4002	4519	1739	12596	9994	1886
LEMD2	1133	1372	666	2123	2349	2890			LINC02736	2	4	4	12	6	24
SNRPN	22	52	26	101	77	81			ZFHX3	131	143	49	444	343	118
BLCAP	738	791	538	1460	1513	1660			CMTM6	2122	2366	1787	4931	5091	3314
SLC25A45	441	616	231	828	841	837			LOC100506672	4	1	1	17	9	1
PKD1P1	402	510	241	851	731	733			LOC105375434	8	12	1	25	14	13
SSBP3-AS1	27	34	6	52	51	73			CARD16	88	121	102	282	198	373
IQCG	65	87	68	172	154	162			CRYM-AS1	1	3	2	10	8	6
CARD8	433	533	270	808	832	870			LOC105373190	6	5	1	9	6	24
INTS1	3428	3995	1249	8575	7264	5654			ZC2HC1A	226	295	210	934	623	338
LOC110467527	134	101	68	406	223	116			CYSRT1	6	9	14	44	22	29
NES	74	78	20	111	144	114			DYNC1H1	6732	7358	1884	14039	13142	3573
GPR35	3	5	10	11	25	33			NINJ1	226	246	310	637	618	648
WDR24	832	1023	442	1581	1603	1820			GADD45A	690	714	704	1396	1111	2470
ZNF605	23	24	24	52	71	92			NACA4P	49	73	2	61	46	98
LOC105373454	2	1	2	13	18	2			LOC105378723	13	21	1	35	15	23
TRI-TAT1-1	4	1	1	7	11	7			ETV6	1000	1112	591	3121	2981	713
LOC100130744	6	4	1	18	12	9			LOC105372553	55	41	8	143	70	58
GNB1-DT	5	18	4	23	35	23			ZNF688	69	91	106	237	195	284
ADCY4	2	2	4	4	11	33			EML4-AS1	1	7	1	9	8	7
LOC112268168	1	4	1	7	5	14			ABTB1	225	341	195	1116	434	425
ZFAND2B	553	588	394	1179	1185	966			GTF2IRD2P1	5	6	4	21	9	27
UBOX5-AS1	22	22	3	58	40	27			H2AZ2-DT	7	4	2	10	7	35
IGF2R	7675	8683	3675	19056	18777	17559			JAM3	18	19	1	67	29	8
UBE2Z	1718	1775	889	3564	3645	3594			BLNK	289	317	163	568	535	703
SLC35G6	14	19	1	15	29	38			ARL4C	1830	2119	1170	4297	4242	2279
BBS12	59	42	38	88	116	144			LOC105375363	12	12	1	25	12	21
ARID3C	3	2	2	9	7	17			LOC105369722	1	3	1	11	4	5
MICAL1	2009	2757	919	6208	4896	3148			LOC105377320	13	11	5	23	13	82
CAPN12	27	23	11	58	64	57			APPBP2-DT	3	5	3	23	10	10
NDUFA3P5	1	4	1	3	12	13			COX4I1	3679	4083	3260	7983	7274	6341
NABP1-OT1	95	137	49	265	209	133			ARHGAP27P1	105	116	42	475	138	153
PPP1R37	797	867	326	1422	1391	1326			EFCAB13	56	48	25	159	74	142
VPS28	1271	1442	916	3003	2993	3012			LOXL3	19	28	13	109	49	42
TRMT44	569	556	170	851	807	749			NAT1	195	175	84	487	343	283
DPP3-DT	52	79	76	157	168	140			SIK2	2330	2676	1097	6580	5812	1445
KCTD7	390	471	176	525	682	793			FST	10	8	11	30	21	47
SDF2	822	988	719	1715	1963	2312			CLUHP3	298	362	70	864	349	360
PSMC3	4492	4392	2435	11420	10914	9784			LINC01521	73	85	13	177	107	115
GPS2	1804	1967	913	4136	3938	3625			LOC105378669	3	7	2	10	12	17
SLFN5	268	533	963	907	1229	1450			CLSTN3	838	1090	463	2606	1233	1295
LOC105374080	3	2	3	10	11	15			RSPH3	62	72	82	262	201	140
RPL21P10	4	4	1	19	11	6			ZNF264	244	308	160	1182	954	147
LOC105373613	2	4	1	14	4	14			PKM	21069	20780	5715	27126	28845	19846
SWI5	182	185	198	317	389	477			LONRF3	13	5	2	42	18	8
GAPDHP60	9	6	3	17	18	31			SLC22A4	1	7	1	12	10	4
LOC107987095	23	24	27	56	83	81			ZMIZ2	5112	5770	1932	12653	5277	6315
GPS1	2418	2708	1164	5865	5363	4925			SPI1	5	1	6	15	7	19
UBN1	3137	3154	1276	6619	6373	6092			ADAMTSL4-AS1	22	26	10	134	49	30
MAPKBP1	490	569	144	760	686	718			DMPK	490	623	252	1699	776	672
MIR98	4	1	1	10	13	4			LOC105374333	9	12	9	31	27	41
MIGA2	1172	1183	269	1868	1688	1520			MFGE8	854	903	648	2162	1352	1695
NR1H2	1568	1854	1094	4684	4040	3115			LOC107985678	26	39	19	150	53	66
IPO9-AS1	6	11	3	34	24	14			HS1BP3	302	452	413	1009	887	772
WDR7-OT1	1	9	1	12	9	10			STYXL1	308	328	292	870	622	701
RDH13	1099	1253	424	2534	2193	1464			HOXB3	186	204	42	582	186	246
TOR2A	465	551	362	836	1012	1125			ALG1L13P	32	34	13	223	79	24
PIP4P1	357	419	261	742	750	662			DDIT3	142	791	859	1185	874	1133
CTU1	392	381	184	704	624	588			MRGPRE	33	33	16	53	50	183
LASP1	4750	5294	2028	11270	11113	10826			ATOX1-AS1	108	114	12	289	93	134
GEM	203	244	121	322	360	441			LOC100499399	6	4	2	27	6	14
COG7	520	597	257	947	998	844			PLPP3	11	9	3	29	38	12
RASSF6	204	197	93	354	339	277			ALDH3B1	123	183	225	608	544	236
CALCOCO2	1279	1705	1913	4619	4507	4079			PIN4P1	31	41	1	40	18	66
NPPA-AS1	10	15	1	16	23	28			PKD2L1	1	3	1	3	7	8
RPL29P14	18	21	2	22	43	42			MATN1-AS1	18	15	17	76	32	56
ZFAND3	937	1086	1069	2553	2509	2624			RPL23AP86	12	11	1	32	12	15
GSDMB	499	501	173	742	716	761			RPL27P3	1	1	2	3	2	20
RSKR	327	336	66	379	419	415			DISP2	7	7	3	35	33	6
TM2D2	704	632	377	1180	1262	1291			LOC101928529	3	10	4	20	13	20
LOC105377862	2	1	1	5	7	10			TSC22D1-AS1	20	33	8	100	40	46
PPM1K-DT	1	1	3	18	10	3			ZNF93	343	380	173	786	883	428
RPS6KB2	2082	2222	1099	5600	4846	3830			MUC4	1	3	5	11	3	24
LOC112268058	41	29	12	58	72	93			LOC107985562	1	1	1	4	2	9
MAMDC2	157	150	65	141	268	400			ATP5F1E	225	294	21	327	174	456
CARD19	177	140	69	262	263	245			LOC107987258	46	38	6	112	32	90
AFF1-AS1	77	84	80	174	195	171			ZNF28	262	338	164	974	733	266
MAPK8IP1	9	16	5	32	24	48			TNFSF4	110	180	70	313	213	369
CCNQ	252	252	135	385	451	433			DYNLT1	108	100	102	350	210	260
ZNF236-DT	18	26	13	56	57	64			TAGLN	31	30	17	127	62	55
CEP126	215	203	123	266	375	457			TSC22D1	607	599	389	1424	1147	949
PMM1	335	446	432	814	823	981			P2RX2	16	27	8	80	54	28
C1orf52	636	701	359	1249	1226	1217			ASPDH	14	13	8	98	24	22
FOSL1P1	10	7	2	30	19	15			LINC00665	1	3	1	13	8	1
P2RX4	303	382	277	523	656	881			STAT4	85	109	159	324	176	445
LOC105373943	4	4	10	15	18	38			LOC105372432	57	62	9	173	57	89
B3GALNT2	851	927	516	2041	1929	1413			NINJ2-AS1	21	47	68	216	114	62
LOC107985599	6	4	2	21	11	16			GRIPAP1	1224	1552	855	3604	1998	1972
ADIRF-AS1	8	9	13	27	29	56			LOC100419583	416	450	311	1069	1019	634
ZNF362	39	54	58	72	122	213			LCN12	7	5	3	46	12	8
PLEKHM3	670	867	423	1159	1472	1724			MAMDC4	232	326	60	836	230	337
TGFB1	1239	1315	518	4252	2958	1054			CEP68	607	910	678	2532	2025	731
RPL32P2	10	11	1	20	26	15			TMEM45B	4	3	1	7	9	9
PCAT6	2	2	7	11	15	17			PXN	353	398	260	1177	882	431
POLR2A	8613	8197	1528	14209	14519	13627			TEAD3	68	69	8	142	98	79
LOC107986197	26	27	2	41	49	35			ADNP2	646	748	435	1740	2042	628
TBP	235	280	121	390	426	422			FITM1	6	6	1	17	16	6
ATF7IP2	72	55	27	92	127	151			TRIM14	442	454	79	1148	702	242
[truncated: 2,768 more rows]
